# Supplementary material for: Crystal structure and Hirshfeld surface analysis of 1,2,4-triazolium hydrogen oxalate
Source: Acta Crystallogr E Crystallogr Commun. 2020 Jan 7;76(Pt 2):137–40. doi: 10.1107/S2056989019017304 (PMC7001815; doi:10.1107/S2056989019017304)
Supplement: Supplementary file 1 [file e-76-00137-sup1.cif]

##############################################################################
#                                                                            #
# This CIF contains the data in a paper accepted for publication in          #
# Acta Crystallographica Section E. It conforms to the requirements of       #
# Notes for Authors for Acta Crystallographica Section E, and has been       #
# peer reviewed under the auspices of the IUCr Commission on Journals.       #
#                                                                            #
# Full details of the Crystallographic Information File format               #
# are given in the paper "The Crystallographic Information File (CIF):       #
# a New Standard Archive File for Crystallography" by S. R. Hall, F. H.      #
# Allen and I. D. Brown [Acta Cryst. (1991), A47, 655-685].                  #
#                                                                            #
# The current version of the core CIF dictionary is obtainable from          #
# ftp://ftp.iucr.org/pub/cif_core.dic.                                       #
#                                                                            #
# Software is freely available for graphical display of the structure(s)     #
# in this CIF. For information consult the CIF software page                 #
# http://www.iucr.org/resources/cif/software.                                #
#                                                                            #
# This file may be used for bona fide research purposes within the           #
# scientific community so long as proper attribution is given to the journal # 
# article from which it was obtained.                                        #
#                                                                            #
##############################################################################
data_I
_audit_creation_method
;
Olex2 1.3-alpha
(compiled 2019.08.16 svn.r3652 for OlexSys, GUI svn.r5895)
;
_journal_date_recd_electronic     2019-10-30
_journal_date_accepted     2019-12-28
_journal_name_full     'Acta Crystallographica, Section E'
_journal_year     2020
_journal_volume     76
_journal_issue      2
_journal_page_first     137
_journal_page_last     140
_journal_paper_category     GO
_journal_paper_doi     10.1107/S2056989019017304
_journal_coeditor_code     WM5529
_publ_contact_author_name     'Dr. Kittipong Chainok'
_publ_contact_author_address
;Materials and Textile Technology
Faculty of Science and Technology
Thammasat University
Khlong Luang
Pathum Thani
12121
Thailand
;
_publ_contact_author_email     kc@tu.ac.th
_publ_contact_author_fax     '+66 2 564 4485'
_publ_contact_author_phone     '+66 86 339 5079'
_publ_section_title
;
Crystal structure and Hirshfeld surface analysis of 1,2,4-triazolium hydrogen
oxalate
;
loop_
    _publ_author_name
    _publ_author_footnote
    _publ_author_address
    'Ponjan, Nutcha' .
;
Materials and Textile Technology
Faculty of Science and Technology
Thammasat University
Khlong Luang
Pathum Thani
12121
Thailand
;
    'Aroonchat, Purita' .
;
Science Classroom in University-Affiliated School Projects (SCiUS), Suankularb
Wittayalai Rangsit School, Muang, Pathum Thani 12120,
Thailand
;
    'Chainok, Kittipong' .
;
Materials and Textile Technology
Faculty of Science and Technology
Thammasat University
Khlong Luang
Pathum Thani
12121
Thailand
;
_publ_section_synopsis
;
Charge-assisted N---H...O and O---H...O hydrogen bonds along with \p--\p
interactions stabilize the crystalline state. Intermolecular interactions are
quantified by Hirshfeld surface analysis.
;
_chemical_name_systematic
;
1,2,4-Triazolium hydrogen oxalate
;
_chemical_name_common     ?
_chemical_formula_moiety     'C2 H4 N3 +, C2 H O4 -'
_chemical_formula_sum     'C4 H5 N3 O4'
_chemical_formula_iupac     'C2 H4 N3 +, C2 H O4 -'
_chemical_formula_weight     159.11
_chemical_melting_point     ?
_space_group_crystal_system     triclinic
_space_group_name_H-M_alt     'P -1'
_space_group_name_Hall     '-P 1'
loop_
    _space_group_symop_operation_xyz
    'x, y, z'
    '-x, -y, -z'
_cell_length_a     5.5920(10)
_cell_length_b     7.2162(12)
_cell_length_c     8.4021(13)
_cell_angle_alpha     109.148(6)
_cell_angle_beta     93.889(7)
_cell_angle_gamma     103.282(6)
_cell_volume     307.92(9)
_cell_formula_units_Z     2
_cell_measurement_reflns_used     2650
_cell_measurement_theta_min     2.60
_cell_measurement_theta_max     28.27
_cell_measurement_temperature     296(2)
_exptl_crystal_description     block
_exptl_crystal_colour     'light colourless'
_exptl_crystal_size_max     0.34
_exptl_crystal_size_mid     0.22
_exptl_crystal_size_min     0.22
_exptl_crystal_density_diffrn     1.716
_exptl_crystal_density_meas     ?
_exptl_crystal_density_method     ?
_exptl_crystal_F_000     164
_exptl_absorpt_coefficient_mu     0.155
_exptl_absorpt_correction_type     multi-scan
_exptl_absorpt_process_details
;
(<i>SADABS</i>; Bruker, 2016)
;
_exptl_absorpt_correction_T_min     0.6381
_exptl_absorpt_correction_T_max     0.7457
_diffrn_ambient_temperature     296(2)
_diffrn_source     'sealed x-ray tube'
_diffrn_radiation_type     MoK\a
_diffrn_radiation_wavelength     0.71073
_diffrn_radiation_monochromator     graphite
_diffrn_measurement_device_type     'Bruker D8 Quest CMOS PHOTON II'
_diffrn_measurement_device     'four-circle KAPPA diffractometer'
_diffrn_measurement_method     '\w and \f scans'
_diffrn_detector     'Bruker PHOTON 200 area detector'
_diffrn_detector_area_resol_mean     7.39
_diffrn_reflns_number     4805
_diffrn_reflns_av_R_equivalents     0.0379
_diffrn_reflns_av_unetI/netI     0.0381
_diffrn_reflns_theta_min     2.598
_diffrn_reflns_theta_max     28.361
_diffrn_reflns_theta_full     25.242
_diffrn_measured_fraction_theta_max     0.988
_diffrn_measured_fraction_theta_full     0.994
_diffrn_reflns_limit_h_min     -6
_diffrn_reflns_limit_h_max     7
_diffrn_reflns_limit_k_min     -9
_diffrn_reflns_limit_k_max     8
_diffrn_reflns_limit_l_min     -11
_diffrn_reflns_limit_l_max     11
_diffrn_standards_number     0
_diffrn_radiation_probe     x-ray
_refine_special_details     ?
_reflns_number_total     1524
_reflns_number_gt     1278
_reflns_threshold_expression     'I > 2\s(I)'
_refine_ls_structure_factor_coef     Fsqd
_refine_ls_matrix_type     full
_refine_ls_R_factor_all     0.0462
_refine_ls_R_factor_gt     0.0371
_refine_ls_wR_factor_gt     0.0941
_refine_ls_wR_factor_ref     0.1018
_refine_ls_goodness_of_fit_ref     1.070
_refine_ls_restrained_S_all     1.070
_refine_ls_number_reflns     1524
_refine_ls_number_parameters     112
_refine_ls_number_restraints     0
_refine_ls_hydrogen_treatment     mixed
_refine_ls_weighting_scheme     calc
_refine_ls_weighting_details
              'w=1/[\s^2^(Fo^2^)+(0.0441P)^2^+0.0686P] where P=(Fo^2^+2Fc^2^)/3'
_atom_sites_solution_hydrogens     mixed
_atom_sites_solution_primary     ?
_atom_sites_solution_secondary     ?
_refine_ls_shift/su_max     0.000
_refine_ls_shift/su_mean     0.000
_refine_diff_density_max     0.369
_refine_diff_density_min     -0.197
_refine_ls_extinction_method     none
_refine_ls_extinction_coef     .
loop_
    _atom_type_symbol
    _atom_type_description
    _atom_type_scat_dispersion_real
    _atom_type_scat_dispersion_imag
    _atom_type_scat_source
    C C 0.0033 0.0016 'International Tables Vol C Tables 4.2.6.8 and 6.1.1.4'
    H H 0.0000 0.0000 'International Tables Vol C Tables 4.2.6.8 and 6.1.1.4'
    N N 0.0061 0.0033 'International Tables Vol C Tables 4.2.6.8 and 6.1.1.4'
    O O 0.0106 0.0060 'International Tables Vol C Tables 4.2.6.8 and 6.1.1.4'
_computing_data_collection
;
APEX3 (Bruker, 2016)
;
_computing_cell_refinement
;
SAINT (Bruker, 2016)
;
_computing_data_reduction
;
SAINT (Bruker, 2016)
;
_computing_structure_solution
;
SHELXT (Sheldrick, 2015a)
;
_computing_structure_refinement
;
SHELXL (Sheldrick, 2015b)
;
_computing_molecular_graphics
;
<i>OLEX2</i> (Dolomanov <i>et al.</i>,  2009)
;
_computing_publication_material
;
<i>OLEX2</i> (Dolomanov <i>et al.</i>,  2009)
;
loop_
    _atom_site_type_symbol
    _atom_site_label
    _atom_site_fract_x
    _atom_site_fract_y
    _atom_site_fract_z
    _atom_site_U_iso_or_equiv
    _atom_site_adp_type
    _atom_site_calc_flag
    _atom_site_occupancy
    _atom_site_disorder_assembly
    _atom_site_disorder_group
    O O1 0.14792(16) 0.88282(15) 0.62587(12) 0.0335(3) Uani d 1 . .
    H H1A 0.020(4) 0.935(3) 0.674(2) 0.069(6) Uiso d 1 . .
    O O2 0.38612(19) 1.12875(18) 0.85543(14) 0.0506(3) Uani d 1 . .
    O O3 0.54794(17) 0.76994(15) 0.51985(12) 0.0365(3) Uani d 1 . .
    O O4 0.78723(16) 1.00344(15) 0.75427(12) 0.0345(3) Uani d 1 . .
    N N1 0.1358(2) 0.53625(17) 0.28813(14) 0.0305(3) Uani d 1 . .
    H H1 0.270(4) 0.620(3) 0.367(2) 0.057(5) Uiso d 1 . .
    N N2 -0.0976(2) 0.30879(17) 0.06817(14) 0.0305(3) Uani d 1 . .
    H H2 -0.162(4) 0.201(3) -0.039(3) 0.063(6) Uiso d 1 . .
    N N3 -0.2527(2) 0.40637(18) 0.16122(14) 0.0352(3) Uani d 1 . .
    C C1 0.3594(2) 0.98777(18) 0.72504(15) 0.0264(3) Uani d 1 . .
    C C2 0.5818(2) 0.91101(18) 0.65830(15) 0.0249(3) Uani d 1 . .
    C C3 0.1335(2) 0.38679(19) 0.14421(16) 0.0304(3) Uani d 1 . .
    H H3 0.270783 0.345169 0.104695 0.036 Uiso calc 1 . .
    C C4 -0.1040(2) 0.5435(2) 0.29349(17) 0.0340(3) Uani d 1 . .
    H H4 -0.155357 0.635686 0.381391 0.041 Uiso calc 1 . .
loop_
    _atom_site_aniso_label
    _atom_site_aniso_U_11
    _atom_site_aniso_U_22
    _atom_site_aniso_U_33
    _atom_site_aniso_U_12
    _atom_site_aniso_U_13
    _atom_site_aniso_U_23
    O1 0.0174(4) 0.0398(5) 0.0303(5) 0.0095(4) 0.0014(4) -0.0054(4)
    O2 0.0280(5) 0.0571(7) 0.0392(6) 0.0155(5) -0.0002(4) -0.0201(5)
    O3 0.0224(5) 0.0396(5) 0.0306(5) 0.0093(4) 0.0027(4) -0.0101(4)
    O4 0.0183(4) 0.0414(5) 0.0294(5) 0.0093(4) -0.0003(4) -0.0064(4)
    N1 0.0231(5) 0.0316(6) 0.0269(5) 0.0052(4) -0.0002(4) -0.0003(4)
    N2 0.0319(6) 0.0286(5) 0.0225(5) 0.0072(4) 0.0021(4) -0.0009(4)
    N3 0.0264(6) 0.0380(6) 0.0294(6) 0.0091(5) 0.0012(5) -0.0029(5)
    C1 0.0190(6) 0.0304(6) 0.0236(6) 0.0083(5) 0.0023(4) 0.0004(5)
    C2 0.0183(5) 0.0274(6) 0.0238(6) 0.0071(4) 0.0033(4) 0.0018(5)
    C3 0.0281(6) 0.0313(6) 0.0285(6) 0.0103(5) 0.0059(5) 0.0046(5)
    C4 0.0273(7) 0.0359(7) 0.0275(6) 0.0101(5) 0.0014(5) -0.0038(5)
_geom_special_details
;
 All esds (except the esd in the dihedral angle between two l.s. planes)
 are estimated using the full covariance matrix.  The cell esds are taken
 into account individually in the estimation of esds in distances, angles
 and torsion angles; correlations between esds in cell parameters are only
 used when they are defined by crystal symmetry.  An approximate (isotropic)
 treatment of cell esds is used for estimating esds involving l.s. planes.
;
loop_
    _geom_bond_atom_site_label_1
    _geom_bond_atom_site_label_2
    _geom_bond_site_symmetry_2
    _geom_bond_distance
    _geom_bond_publ_flag
    O1 H1A . 0.94(2) ?
    O1 C1 . 1.3066(14) ?
    O2 C1 . 1.1976(15) ?
    O3 C2 . 1.2370(15) ?
    O4 C2 . 1.2586(14) ?
    N1 H1 . 0.91(2) ?
    N1 C3 . 1.3272(16) ?
    N1 C4 . 1.3568(18) ?
    N2 H2 . 0.96(2) ?
    N2 N3 . 1.3677(16) ?
    N2 C3 . 1.3089(17) ?
    N3 C4 . 1.2967(17) ?
    C1 C2 . 1.5413(17) ?
    C3 H3 . 0.9300 ?
    C4 H4 . 0.9300 ?
loop_
    _geom_angle_atom_site_label_1
    _geom_angle_atom_site_label_2
    _geom_angle_atom_site_label_3
    _geom_angle_site_symmetry_1
    _geom_angle_site_symmetry_3
    _geom_angle
    _geom_angle_publ_flag
    C1 O1 H1A . . 109.1(12) ?
    C3 N1 H1 . . 127.8(13) ?
    C3 N1 C4 . . 106.09(11) ?
    C4 N1 H1 . . 126.1(13) ?
    N3 N2 H2 . . 120.4(13) ?
    C3 N2 H2 . . 128.5(13) ?
    C3 N2 N3 . . 111.11(11) ?
    C4 N3 N2 . . 103.62(11) ?
    O1 C1 C2 . . 112.90(10) ?
    O2 C1 O1 . . 125.61(12) ?
    O2 C1 C2 . . 121.49(11) ?
    O3 C2 O4 . . 125.86(11) ?
    O3 C2 C1 . . 119.53(11) ?
    O4 C2 C1 . . 114.60(10) ?
    N1 C3 H3 . . 126.3 ?
    N2 C3 N1 . . 107.36(12) ?
    N2 C3 H3 . . 126.3 ?
    N1 C4 H4 . . 124.1 ?
    N3 C4 N1 . . 111.81(12) ?
    N3 C4 H4 . . 124.1 ?
loop_
    _geom_torsion_atom_site_label_1
    _geom_torsion_atom_site_label_2
    _geom_torsion_atom_site_label_3
    _geom_torsion_atom_site_label_4
    _geom_torsion_site_symmetry_1
    _geom_torsion_site_symmetry_2
    _geom_torsion_site_symmetry_3
    _geom_torsion_site_symmetry_4
    _geom_torsion
    _geom_torsion_publ_flag
    O1 C1 C2 O3 . . . . 3.15(18) ?
    O1 C1 C2 O4 . . . . -177.26(11) ?
    O2 C1 C2 O3 . . . . -177.27(13) ?
    O2 C1 C2 O4 . . . . 2.3(2) ?
    N2 N3 C4 N1 . . . . -0.18(16) ?
    N3 N2 C3 N1 . . . . 0.08(15) ?
    C3 N1 C4 N3 . . . . 0.23(17) ?
    C3 N2 N3 C4 . . . . 0.06(15) ?
    C4 N1 C3 N2 . . . . -0.18(15) ?
loop_
    _geom_hbond_atom_site_label_D
    _geom_hbond_atom_site_label_H
    _geom_hbond_atom_site_label_A
    _geom_hbond_site_symmetry_A
    _geom_hbond_distance_DH
    _geom_hbond_distance_HA
    _geom_hbond_distance_DA
    _geom_hbond_angle_DHA
    _geom_hbond_publ_flag
    O1 H1A O4 1_455 0.94(2) 1.61(2) 2.5447(13) 175.0(18) yes
    N1 H1 O3 . 0.91(2) 1.81(2) 2.7199(15) 175.4(18) yes
    N2 H2 O4 1_444 0.96(2) 1.80(2) 2.7443(15) 167.3(19) yes
    C3 H3 O2 1_544 0.93 2.40 3.1717(17) 140.8 yes
    C3 H3 N3 1_655 0.93 2.58 3.3939(18) 146.0 yes
    C4 H4 O1 . 0.93 2.45 3.0289(16) 120.3 yes
    C4 H4 O3 1_455 0.93 2.30 3.1625(17) 153.4 yes
_shelx_space_group_comment
;
The symmetry employed for this shelxl refinement is uniquely defined
by the following loop, which should always be used as a source of
symmetry information in preference to the above space-group names.
They are only intended as comments.
;
_shelx_estimated_absorpt_T_min     0.949
_shelx_estimated_absorpt_T_max     0.967
_shelx_hkl_file
;
  -1   0   0  233.58   11.20
  -1   0   0  183.68   10.40
   1   0   0  232.88   10.80
  -2   0   0  350.46   17.30
   2   0   0  323.27   17.10
  -3   0   0 2405.76  114.69
   3   0   0 2484.35  114.79
   3   0   0 2591.14  114.09
  -4   0   0 1530.45   72.69
   4   0   0 1594.24   71.89
   4   0   0 1443.46   72.49
  -5   0   0   15.00    3.60
   5   0   0   19.70    3.40
   5   0   0   18.10    4.30
   6   0   0   68.19    7.10
   6   0   0   70.29    8.00
   6   0   0   70.19    7.20
   7   0   0   35.90    5.90
   7   0   0   46.80    8.20
   7  -1   0   22.80   10.00
   7  -1   0   22.60    4.90
   6  -1   0   23.80    4.50
   6  -1   0   17.50    3.80
   6  -1   0   18.30    4.50
  -6   1   0   22.30    6.00
   5  -1   0 1566.04   74.69
   5  -1   0 1577.94   74.79
   5  -1   0 1557.44   75.59
  -5   1   0 1550.84   75.79
   4  -1   0  388.56   21.80
   4  -1   0  383.06   21.20
  -4   1   0  404.16   21.90
   3  -1   0 1544.85   69.09
   3  -1   0 1374.46   68.49
  -3   1   0 1494.55   69.19
   2  -1   0 3749.32  169.18
   2  -1   0 3687.53  169.18
  -2   1   0 3800.92  169.28
   0  -1   0  529.65   21.90
   0  -1   0  419.36   22.00
  -1  -1   0 3685.13  161.68
   1   1   0 3518.95  161.68
  -2  -1   0 2908.71  132.19
   2   1   0 2817.62  132.19
   2   1   0 3093.89  131.59
   2   1   0 2820.42  132.19
  -3  -1   0  114.39    7.30
  -3  -1   0  103.29    7.60
   3   1   0  109.69    7.00
   3   1   0   95.89    7.50
  -4  -1   0  146.09   10.60
   4   1   0  154.58   10.90
   4   1   0  158.78   10.00
  -5  -1   0  360.16   21.20
   5   1   0  313.47   21.40
   5   1   0  360.86   21.50
   5   1   0  345.07   19.50
   6   1   0    9.80    3.00
   6   1   0   16.50    3.80
   6   1   0   12.90    4.60
   7  -2   0  195.88   14.70
   7  -2   0  202.58   16.80
   6  -2   0  106.79    9.40
   6  -2   0  120.49   10.60
   6  -2   0   95.09    9.30
  -6   2   0  117.19   10.20
   5  -2   0  853.61   42.60
   5  -2   0  831.92   43.00
  -5   2   0  833.12   43.20
   4  -2   0  205.08   12.30
   4  -2   0  183.98   12.00
   4  -2   0  186.18   12.30
  -4   2   0  178.38   12.10
   3  -2   0   18.50    2.70
   3  -2   0   15.60    2.80
  -3   2   0   13.90    2.80
   1  -2   0 2063.29   95.49
   1  -2   0 2117.69   94.69
  -1   2   0 2100.49   95.49
  -1   2   0 2134.39   94.79
   0  -2   0 2866.81  131.19
   0   2   0 2875.31  131.59
   0   2   0 2996.70  131.29
  -1  -2   0  135.59    7.00
  -1  -2   0  120.79    6.80
  -1  -2   0  118.39    7.40
   1   2   0  125.79    7.00
   1   2   0  119.69    7.40
   1   2   0  128.99    6.90
  -2  -2   0   80.79    5.90
  -2  -2   0   93.69    5.80
   2   2   0   79.29    6.00
   2   2   0   89.99    6.00
   2   2   0   88.39    5.60
  -3  -2   0   81.59    6.40
  -3  -2   0   67.99    5.80
   3   2   0   84.09    6.70
   3   2   0   79.99    5.70
   3   2   0   82.59    6.60
  -4  -2   0   53.29    5.70
  -4  -2   0   51.79    5.20
   4   2   0   49.90    5.60
   4   2   0   56.19    5.90
   4   2   0   53.89    4.90
  -5  -2   0   77.59    9.60
   5   2   0   61.19    6.30
   5   2   0   75.19    7.80
   5   2   0   68.59    7.30
   6   2   0   12.40    3.30
   6   2   0   17.80    4.90
   7  -3   0  556.04   32.80
   7  -3   0  552.74   32.00
   6  -3   0   27.50    4.90
   6  -3   0   30.10    5.80
  -6   3   0   24.80    5.30
   5  -3   0    8.30    3.10
   5  -3   0    5.20    2.30
   5  -3   0    5.60    2.30
  -5   3   0    8.90    2.80
   4  -3   0  635.54   33.40
   4  -3   0  678.53   33.40
  -4   3   0  636.94   33.20
   3  -3   0 1169.58   54.89
   3  -3   0 1165.58   55.39
  -3   3   0 1145.29   54.89
   2  -3   0  962.80   46.70
   2  -3   0 1024.30   46.00
  -2   3   0  988.10   46.80
  -2   3   0  970.90   45.90
   1  -3   0    9.90    1.80
   1  -3   0    7.50    1.80
  -1   3   0    7.70    1.70
   0  -3   0   20.10    3.30
   0  -3   0   24.30    2.50
   0   3   0   24.30    2.60
   0   3   0   27.50    2.80
  -1  -3   0  333.07   16.70
  -1  -3   0  291.27   17.10
   1   3   0  341.07   17.90
   1   3   0  349.27   16.80
  -2  -3   0  129.39    8.10
  -2  -3   0  150.18    9.60
   2   3   0  139.39    9.70
   2   3   0  125.29    8.00
  -3  -3   0   80.39    6.80
  -3  -3   0  101.59    6.90
   3   3   0   92.29    6.60
   3   3   0   96.39    7.20
   3   3   0   90.79    7.40
  -4  -3   0    3.40    2.00
  -4  -3   0    3.60    2.10
   4   3   0    8.70    2.30
   4   3   0   12.30    3.20
   4   3   0    8.10    3.10
  -5  -3   0   37.50    5.30
   5   3   0   28.80    4.60
   5   3   0   23.30    5.10
   6   3   0   21.60    7.30
   6   3   0   21.70    5.70
   7  -4   0  206.38   15.80
   7  -4   0  197.48   15.70
   6  -4   0   28.80    5.20
   6  -4   0   38.40    6.40
  -6   4   0   26.90    5.20
   5  -4   0    3.30    2.30
   5  -4   0    1.90    1.80
  -5   4   0    2.80    1.70
   4  -4   0   33.10    4.30
   4  -4   0   39.80    4.90
  -4   4   0   39.70    4.50
   3  -4   0  482.25   23.60
   3  -4   0  469.55   24.70
  -3   4   0  454.85   24.70
  -3   4   0  450.35   23.60
   2  -4   0   44.70    4.40
  -2   4   0   48.40    4.50
   1  -4   0   45.70    4.50
   1  -4   0   49.70    4.40
  -1   4   0   43.60    4.20
   0  -4   0   15.60    3.30
   0  -4   0   13.50    2.40
   0   4   0    9.50    1.80
   0   4   0   12.90    2.40
  -1  -4   0   11.50    2.60
  -1  -4   0    4.90    1.50
   1   4   0    9.60    2.00
   1   4   0    2.70    1.40
  -2  -4   0  174.98    9.80
  -2  -4   0  165.38   11.20
  -2  -4   0  154.98    9.40
   2   4   0  169.38    9.90
   2   4   0  151.38   11.20
   2   4   0  139.29    9.60
  -3  -4   0  105.49    8.10
  -3  -4   0  101.19    7.70
   3   4   0  120.19    7.90
   3   4   0  117.49    9.20
  -4  -4   0  116.49    9.20
   4   4   0  109.99    8.40
   4   4   0  115.29    9.70
   4   4   0  111.59    9.30
  -5  -4   0    3.60    2.70
   5   4   0    5.40    2.50
   5   4   0   -0.40    2.60
   7  -5   0   47.60    8.70
   7  -5   0   40.00    7.20
   6  -5   0   44.10    6.20
   6  -5   0   32.10    6.20
  -6   5   0   41.90    7.20
   5  -5   0  147.99   12.10
   5  -5   0  162.38   11.60
  -5   5   0  167.58   11.70
   4  -5   0  319.67   20.00
   4  -5   0  359.66   19.10
   3  -5   0   66.39    6.20
   3  -5   0   62.09    5.10
  -3   5   0   65.09    6.30
  -3   5   0   69.49    5.30
   2  -5   0  207.78   13.00
   2  -5   0  193.68   12.50
  -2   5   0  203.28   12.60
   1  -5   0  179.78   12.10
   1  -5   0  180.88   11.30
  -1   5   0  183.48   11.40
   0  -5   0    8.90    2.10
   0  -5   0    8.20    2.70
   0   5   0    6.90    2.40
   0   5   0   10.60    2.30
  -1  -5   0    9.10    2.30
  -1  -5   0    7.70    2.20
   1   5   0   12.40    3.20
   1   5   0    9.50    2.20
  -2  -5   0  215.48   15.60
  -2  -5   0  242.18   13.30
   2   5   0  201.08   14.80
   2   5   0  242.68   13.50
  -3  -5   0    9.40    2.50
  -3  -5   0   11.30    3.80
   3   5   0   10.80    2.60
   3   5   0    9.60    2.70
   3   5   0   10.80    3.30
  -4  -5   0  165.48   11.20
   4   5   0  144.69   11.90
   4   5   0  166.38   11.10
   6  -6   0   62.69    7.80
   6  -6   0   79.39    8.40
  -6   6   0   69.39    8.00
   5  -6   0   26.80    4.80
   5  -6   0   24.30    5.10
  -5   6   0   23.10    4.90
   4  -6   0  116.29    9.70
   4  -6   0  113.49    8.20
  -4   6   0  102.29    8.00
   3  -6   0  159.68   11.60
   3  -6   0  152.48   14.80
  -3   6   0  149.49   11.10
   2  -6   0  228.98   14.80
   2  -6   0  227.38   15.20
  -2   6   0  250.67   15.00
   1  -6   0  178.98   12.10
   1  -6   0  206.88   13.80
  -1   6   0  183.58   12.10
   0  -6   0    6.90    2.40
   0  -6   0    8.10    2.30
   0   6   0    9.50    2.40
   0   6   0    3.70    2.20
  -1  -6   0    3.30    1.70
  -1  -6   0    3.70    2.10
   1   6   0    1.80    2.40
   1   6   0    3.30    2.00
  -2  -6   0  445.16   22.50
  -2  -6   0  380.26   24.30
   2   6   0  433.26   24.80
   2   6   0  405.96   22.50
  -3  -6   0    3.90    1.90
   3   6   0    5.80    2.80
  -4  -6   0    0.40    2.10
   4   6   0   -0.80    2.40
   4   6   0   -3.50    2.90
   6  -7   0   -1.30    2.80
   6  -7   0    4.30    2.80
   5  -7   0   22.70    5.20
   5  -7   0   12.20    3.20
   4  -7   0   -0.60    2.20
   4  -7   0    0.10    2.10
   3  -7   0  138.09   11.20
   3  -7   0  149.19   11.90
  -3   7   0  141.79   11.30
   2  -7   0   48.10    6.50
   2  -7   0   47.40    6.00
  -2   7   0   48.10    5.70
   1  -7   0   -0.40    1.90
   1  -7   0    1.00    1.50
  -1   7   0   -2.70    1.30
   0  -7   0   88.09    7.50
   0  -7   0   84.19    8.10
   0   7   0   82.69    7.20
  -1  -7   0  110.99    8.60
  -1  -7   0  109.99   10.10
   1   7   0  106.89    8.50
  -2  -7   0   70.79    8.40
  -2  -7   0   74.89    6.40
   2   7   0   63.99    6.40
  -3  -7   0   87.09    7.50
   5  -8   0   14.80    5.10
   5  -8   0    1.40    3.10
   4  -8   0    2.20    2.70
   4  -8   0    1.30    2.90
   3  -8   0   12.20    4.10
   3  -8   0   19.10    4.40
   2  -8   0   11.00    3.70
   2  -8   0   21.90    4.80
  -2   8   0   18.80    4.20
   1  -8   0   73.59    7.50
  -1   8   0   80.99    7.60
   0  -8   0   35.80    6.30
   0   8   0   27.40    7.30
  -1  -8   0   -0.10    2.40
  -1  -8   0    1.70    1.80
   3  -9   0    2.90    4.10
   2  -9   0   12.40    4.90
   2  -9   0   17.60    4.30
   1  -9   0    5.80    3.10
   0  -9   1  129.09   10.50
   0  -9   1  112.69   11.20
   1  -9   1    7.70    4.00
   1  -9   1    9.90    3.60
   2  -9   1    6.60    2.80
   3  -9   1  235.18   17.50
   3  -9   1  206.38   17.30
  -2  -8   1   16.70    3.70
  -2  -8   1   22.00    5.20
   1   8  -1   10.50    3.20
  -1  -8   1   23.60    4.90
  -1  -8   1   19.60    4.10
   0   8  -1    4.20    2.50
   0  -8   1    6.90    2.70
   0  -8   1    4.60    2.60
  -1   8  -1   13.10    3.70
   1  -8   1    6.20    2.90
   1  -8   1   14.80    3.80
  -2   8  -1  289.77   17.90
   2  -8   1  238.68   18.50
   2  -8   1  292.27   18.20
   3  -8   1   77.19    8.30
   3  -8   1   71.69    8.50
   4  -8   1   29.70    5.60
   4  -8   1   49.20    7.10
   5  -8   1   44.10    7.80
   5  -8   1   40.10    6.80
   3   7  -1    7.80    4.00
  -3  -7   1   19.80    3.50
   2   7  -1  257.87   16.30
  -2  -7   1  260.17   18.00
   1   7  -1  191.18   13.50
   1   7  -1  172.88   11.90
  -1  -7   1  179.28   13.30
  -1  -7   1  160.68   11.70
   0   7  -1   49.70    5.50
   0  -7   1   49.70    5.80
   0  -7   1   54.79    6.20
  -1   7  -1   98.09    8.60
   1  -7   1  114.19    8.90
   1  -7   1  103.79    9.70
  -2   7  -1  105.89    8.90
   2  -7   1  107.59    9.20
   2  -7   1   98.99    9.30
  -3   7  -1  329.67   20.80
   3  -7   1  379.46   21.60
   3  -7   1  328.47   21.00
   4  -7   1   18.60    4.60
   4  -7   1   21.40    5.10
  -5   7  -1   61.19    6.90
   5  -7   1   79.79    8.70
  -6   7  -1   20.50    4.40
   6  -7   1   14.10    4.90
   4   6  -1  170.98   12.60
  -4  -6   1  121.89   10.40
   3   6  -1  210.58   13.50
  -3  -6   1  208.38   13.70
   2   6  -1   96.59    8.00
   2   6  -1   98.89    8.90
  -2  -6   1  104.09    9.20
  -2  -6   1   87.99    7.50
   1   6  -1    8.80    2.60
   1   6  -1   10.70    2.60
  -1  -6   1   13.00    3.20
  -1  -6   1   12.30    2.80
   0   6  -1  437.06   25.40
   0   6  -1  471.35   25.10
   0  -6   1  493.05   25.80
   0  -6   1  487.95   25.30
  -1   6  -1   99.39    7.70
   1  -6   1   77.89    8.10
   1  -6   1  104.79    8.00
  -2   6  -1   17.00    3.40
   2  -6   1   15.40    3.40
   2  -6   1   20.00    4.10
  -3   6  -1  195.18   13.20
   3  -6   1  196.98   13.50
   3  -6   1  200.58   13.60
  -4   6  -1   -3.60    2.30
  -4   6  -1    0.00    1.50
   4  -6   1    2.80    2.00
   4  -6   1    2.40    2.20
  -5   6  -1   73.69    7.30
   5  -6   1   73.69    7.40
   5  -6   1   69.09    7.60
  -6   6  -1   20.10    4.70
   6  -6   1   27.00    4.90
   6  -6   1   27.50    5.80
   5   5  -1   32.20    5.90
   5   5  -1   35.40    5.70
  -5  -5   1   32.50    5.80
  -5  -5   1   32.90    5.90
   4   5  -1    3.40    2.30
   4   5  -1   -1.30    2.20
  -4  -5   1    5.90    1.70
  -4  -5   1    2.10    2.00
   3   5  -1  122.79    8.90
   3   5  -1   97.89   10.50
   3   5  -1  128.79    8.90
  -3  -5   1  124.19    9.00
   2   5  -1   48.20    4.80
   2   5  -1   40.10    5.60
  -2  -5   1   36.30    4.40
  -2  -5   1   50.59    5.70
   1   5  -1    2.00    1.50
   1   5  -1    4.90    1.70
  -1  -5   1    3.70    1.80
  -1  -5   1    3.60    1.20
   0   5  -1   44.10    4.60
   0   5  -1   42.20    4.40
   0  -5   1   35.20    4.50
   0  -5   1   40.70    4.30
  -1   5  -1 1094.99   54.89
   1  -5   1 1247.48   55.69
   1  -5   1 1107.89   54.89
  -2   5  -1  697.13   34.60
   2  -5   1  685.13   34.60
   2  -5   1  672.03   34.60
  -3   5  -1   -0.30    0.90
  -3   5  -1   -2.00    1.10
   3  -5   1   -0.20    1.20
   3  -5   1   -0.60    1.40
  -4   5  -1  449.56   25.20
  -4   5  -1  463.45   24.50
   4  -5   1  441.96   24.20
   4  -5   1  446.86   25.10
  -5   5  -1  201.48   13.90
   5  -5   1  195.18   14.00
   5  -5   1  223.28   14.70
  -6   5  -1   24.30    5.20
   6  -5   1   17.20    4.70
   6  -5   1   18.70    4.90
   7  -5   1    0.80    3.60
   7  -5   1    1.00    2.30
   5   4  -1    0.80    2.60
   5   4  -1    0.20    1.90
  -5  -4   1    0.90    2.10
  -5  -4   1    3.00    1.90
   4   4  -1  350.76   21.50
   4   4  -1  380.56   21.30
   4   4  -1  410.26   21.10
  -4  -4   1  378.06   21.40
  -4  -4   1  343.77   20.90
   3   4  -1   59.59    5.50
   3   4  -1   55.39    5.20
   3   4  -1   54.89    5.90
  -3  -4   1   62.59    5.50
  -3  -4   1   61.89    5.70
   2   4  -1  473.35   25.00
   2   4  -1  487.95   24.00
  -2  -4   1  455.85   23.20
  -2  -4   1  478.75   23.90
  -2  -4   1  427.36   24.60
   1   4  -1 1702.93   82.09
   1   4  -1 1801.22   83.09
  -1  -4   1 1710.53   82.09
  -1  -4   1 1888.21   82.79
   0   4  -1   44.70    4.20
   0   4  -1   47.60    4.20
   0  -4   1   32.60    3.90
   0  -4   1   46.80    4.20
  -1   4  -1    6.10    1.70
   1  -4   1    7.60    2.00
   1  -4   1    6.60    1.80
  -2   4  -1  352.56   17.50
  -2   4  -1  346.17   18.80
   2  -4   1  334.67   18.70
   2  -4   1  357.96   17.60
  -3   4  -1   20.40    3.60
  -3   4  -1   24.00    3.00
   3  -4   1   22.70    3.20
   3  -4   1   22.40    3.70
  -4   4  -1  126.09    9.30
   4  -4   1  128.69    9.60
   4  -4   1  130.69    9.40
  -5   4  -1    6.40    2.50
   5  -4   1   11.50    3.20
   5  -4   1    4.50    3.00
  -6   4  -1    2.70    2.50
   6  -4   1    1.00    2.50
   6  -4   1   -1.10    1.60
   6  -4   1    3.00    2.40
   7  -4   1   59.09    7.50
   7  -4   1   64.89    9.40
   6   3  -1   30.40    6.30
   6   3  -1   23.90    4.20
   5   3  -1   27.70    5.50
   5   3  -1   26.20    4.20
  -5  -3   1   34.30    4.90
  -5  -3   1   29.50    5.40
   4   3  -1    7.50    2.20
   4   3  -1    5.50    2.10
   4   3  -1    7.80    2.50
  -4  -3   1    8.00    2.40
  -4  -3   1    6.10    2.60
   3   3  -1 1314.97   64.19
   3   3  -1 1338.07   64.89
   3   3  -1 1380.26   64.69
  -3  -3   1 1475.25   64.89
  -3  -3   1 1318.67   64.39
   2   3  -1   20.00    2.90
   2   3  -1   19.90    2.70
  -2  -3   1   22.70    2.70
  -2  -3   1   25.20    3.00
   1   3  -1  139.79    8.70
   1   3  -1  131.59    8.10
  -1  -3   1  130.39    8.20
  -1  -3   1  140.09    8.40
   0   3  -1 1881.11   87.29
   0   3  -1 1906.91   87.29
   0  -3   1 1903.91   87.29
   0  -3   1 1941.61   87.59
  -1   3  -1  328.97   16.50
   1  -3   1  317.77   16.60
   1  -3   1  311.17   16.40
  -2   3  -1   96.59    6.30
  -2   3  -1  109.99    7.00
   2  -3   1  100.79    6.40
   2  -3   1   91.09    6.60
  -3   3  -1   90.79    7.10
  -3   3  -1   95.09    7.00
   3  -3   1  101.09    7.20
   3  -3   1   92.99    6.90
  -4   3  -1   19.20    3.60
   4  -3   1   25.60    4.50
   4  -3   1   21.60    3.80
  -5   3  -1  230.68   15.80
   5  -3   1  241.18   15.80
   5  -3   1  259.37   15.60
   5  -3   1  237.98   15.30
  -6   3  -1  214.58   15.30
   6  -3   1  210.88   14.50
   6  -3   1  193.48   15.10
   7  -3   1  264.87   21.70
   7  -3   1  246.58   17.40
   6   2  -1    0.50    2.80
   6   2  -1    5.90    3.30
   5   2  -1   67.79    7.40
   5   2  -1   64.39    6.20
   5   2  -1   61.59    7.00
  -5  -2   1   71.19    6.70
   4   2  -1  145.29   10.30
   4   2  -1  150.48   10.60
   4   2  -1  145.49    9.60
  -4  -2   1  130.99   10.10
  -4  -2   1  125.39    9.80
   3   2  -1  554.84   29.10
   3   2  -1  573.04   30.00
   3   2  -1  538.15   28.50
  -3  -2   1  622.54   29.60
  -3  -2   1  594.34   29.10
   2   2  -1  868.11   43.60
   2   2  -1  947.11   44.10
   2   2  -1  884.01   43.80
  -2  -2   1  997.40   45.40
  -2  -2   1  950.10   44.00
   1   2  -1  825.12   38.90
   1   2  -1  871.21   39.30
   1   2  -1  806.42   39.20
  -1  -2   1  878.01   39.00
  -1  -2   1  846.32   39.40
  -1  -2   1  816.32   39.30
   0   2  -1   33.60    2.80
   0   2  -1   35.70    2.70
   0  -2   1   32.50    2.80
   0  -2   1   33.20    2.80
  -1   2  -1  232.38   11.90
  -1   2  -1  249.78   12.50
   1  -2   1  226.98   12.30
   1  -2   1  260.57   12.20
  -2   2  -1   39.10    3.60
  -2   2  -1   44.00    3.70
   2  -2   1   40.60    3.60
   2  -2   1   38.80    3.60
  -3   2  -1   85.09    6.50
   3  -2   1   88.49    6.60
   3  -2   1   84.89    6.30
  -4   2  -1  775.82   38.50
   4  -2   1  774.72   37.60
   4  -2   1  725.33   38.20
  -5   2  -1   51.59    6.10
   5  -2   1   48.10    6.10
   5  -2   1   61.19    6.20
  -6   2  -1   58.89   12.80
   6  -2   1   48.60    7.10
   6  -2   1   41.60    5.40
   6  -2   1   47.00    6.10
   7  -2   1    4.80    2.80
   7   1  -1    1.00    3.50
   7   1  -1    4.70    3.80
   6   1  -1    2.40    2.10
   6   1  -1    0.10    2.40
   5   1  -1 1602.74   84.79
   5   1  -1 1665.43   77.39
  -5  -1   1 1595.24   78.69
   4   1  -1   36.30    4.30
   4   1  -1   44.50    5.10
  -4  -1   1   42.00    4.90
  -4  -1   1   44.30    4.70
   3   1  -1  277.27   14.70
   3   1  -1  244.88   14.80
  -3  -1   1  263.97   15.10
  -3  -1   1  269.57   14.90
   2   1  -1    1.60    1.00
   2   1  -1    0.40    0.80
  -2  -1   1    0.60    0.80
  -2  -1   1    1.60    0.80
   1   1  -1  129.89    7.30
   1   1  -1  137.09    7.40
   1   1  -1  137.09    7.30
  -1  -1   1  144.59    7.50
  -1  -1   1  133.49    7.40
   0  -1   1   32.60    2.10
   0  -1   1   36.90    2.30
   0  -1   1   40.40    2.50
  -1   1  -1    1.10    0.60
  -1   1  -1    0.20    0.70
   1  -1   1    1.20    0.70
   1  -1   1    0.50    0.90
  -2   1  -1    3.50    1.20
   2  -1   1    3.20    1.10
   2  -1   1    5.20    1.50
  -3   1  -1  224.98   13.50
   3  -1   1  228.98   12.90
   3  -1   1  235.08   13.70
   3  -1   1  250.17   13.10
  -4   1  -1  128.19    9.60
   4  -1   1  137.19    9.90
   4  -1   1  126.09    8.80
  -5   1  -1 2296.07  107.89
   5  -1   1 2039.70  105.69
   5  -1   1 2216.28  105.79
   5  -1   1 2555.94  110.49
   6  -1   1   -1.30    1.80
   6  -1   1   -0.60    1.80
   7  -1   1    3.90    3.90
   7  -1   1    4.50    3.60
   7   0  -1   -2.10    2.60
   7   0  -1   -0.90    2.70
   6   0  -1   61.99    6.90
   6   0  -1   59.39    6.80
   6   0  -1   44.60    6.70
   5   0  -1   29.60    3.90
   5   0  -1   36.10    5.20
  -5   0   1   19.50    4.30
   4   0  -1  525.55   27.50
   4   0  -1  541.85   27.40
  -4   0   1  484.25   27.40
   3   0  -1   37.20    3.90
   3   0  -1   32.20    3.60
  -3   0   1   28.30    3.50
   2   0  -1    2.20    1.10
   2   0  -1    3.80    1.20
  -2   0   1    5.30    1.50
  -2   0   1    3.60    1.30
   1   0  -1  263.87   13.60
   1   0  -1  275.87   13.60
  -1   0   1  277.57   13.60
  -1   0   1  291.77   13.70
   0   0   1   64.59    3.30
  -1   0  -1 2085.69   94.39
   1   0   1 1987.60   93.59
   1   0   1 2181.18   94.59
  -2   0  -1 2043.30   93.89
   2   0   1 2061.29   93.99
  -3   0  -1 1346.27   60.29
   3   0   1 1129.99   58.69
   3   0   1 1326.27   60.19
  -4   0  -1  336.57   19.20
   4   0   1  325.87   19.10
   4   0   1  319.27   17.80
   4   0   1  333.27   17.90
  -5   0  -1  102.79    9.00
   5   0   1   93.59    7.80
   5   0   1  110.39    9.80
   5   0   1   96.29    7.80
   6   0   1   12.20    3.20
   6   0   1   13.80    3.10
   6   0   1    5.30    3.30
   7   0   1  180.48   16.20
   7   0   1  187.38   13.40
   7  -1  -1  218.28   16.10
   6  -1  -1  178.18   13.40
   6  -1  -1  171.78   12.90
   6  -1  -1  182.28   14.10
  -6   1   1  185.88   14.00
   5  -1  -1  287.07   18.40
   5  -1  -1  304.37   18.10
   5  -1  -1  306.57   18.40
  -5   1   1  299.27   18.70
   4  -1  -1    9.70    2.70
  -4   1   1   10.60    2.80
   3  -1  -1  325.27   18.20
   3  -1  -1  347.47   18.20
  -3   1   1  339.07   18.30
   2  -1  -1  543.15   26.30
   2  -1  -1  541.55   26.30
  -2   1   1  527.95   26.10
   1  -1  -1  870.31   39.70
   1  -1  -1  843.72   39.50
  -1  -1  -1  401.56   19.00
  -1  -1  -1  424.26   20.30
  -1  -1  -1  377.36   19.80
   1   1   1  423.76   19.00
   1   1   1  429.46   20.20
   1   1   1  418.26   20.10
  -2  -1  -1    0.90    0.80
  -2  -1  -1    0.60    0.90
   2   1   1    0.60    0.60
   2   1   1    1.10    0.90
  -3  -1  -1 3259.47  149.99
   3   1   1 3351.26  150.08
   3   1   1 3203.18  150.58
   3   1   1 3289.77  148.29
  -4  -1  -1    3.30    1.60
   4   1   1   -0.90    1.60
   4   1   1    2.10    1.10
   4   1   1    1.60    1.80
  -5  -1  -1   28.30    5.40
   5   1   1   36.00    4.50
   5   1   1   23.60    4.50
   5   1   1   31.50    3.90
   5   1   1   30.40    5.60
   6   1   1   50.79    5.90
   6   1   1   52.29    5.90
   6   1   1   64.39    8.30
   7  -2  -1   39.40    6.90
   6  -2  -1    0.00    1.40
   6  -2  -1    3.20    2.50
   6  -2  -1   -0.10    2.30
  -6   2   1   -2.00    1.50
   5  -2  -1    3.40    1.70
   5  -2  -1    1.80    1.80
   5  -2  -1    1.20    2.10
  -5   2   1    1.70    1.70
   4  -2  -1  155.18   10.40
   4  -2  -1  144.69   10.30
  -4   2   1  142.09   10.40
   3  -2  -1   61.79    5.30
   3  -2  -1   60.19    5.40
  -3   2   1   58.89    5.10
   2  -2  -1 1403.66   63.69
   2  -2  -1 1360.66   64.09
  -2   2   1 1368.56   63.59
   1  -2  -1   55.59    3.70
   1  -2  -1   67.09    4.50
   1  -2  -1   56.09    4.00
  -1   2   1   58.39    4.10
   0  -2  -1    0.40    1.00
   0  -2  -1    0.00    0.40
   0   2   1   -0.30    0.40
   0   2   1    0.60    0.50
  -1  -2  -1 5758.62  257.97
  -2  -2  -1 1042.60   53.79
  -2  -2  -1 1180.18   54.99
   2   2   1 1226.08   55.59
   2   2   1 1249.57   53.99
  -3  -2  -1  117.19    7.60
  -3  -2  -1  121.69    8.60
   3   2   1  125.59    9.00
   3   2   1  121.39    7.30
   3   2   1  116.99    8.60
  -4  -2  -1  674.43   34.40
   4   2   1  689.23   34.80
   4   2   1  656.43   32.10
   4   2   1  593.14   33.80
  -5  -2  -1   36.20    5.30
   5   2   1   24.30    4.90
   5   2   1   24.00    6.80
   5   2   1   29.20    4.00
   6   2   1   14.10    3.40
   6   2   1    7.00    3.50
   6   2   1   17.80    3.60
   7  -3  -1    2.90    2.60
   7  -3  -1    1.30    2.90
   6  -3  -1   22.10    4.60
   6  -3  -1   22.00    5.00
  -6   3   1   24.70    4.70
   5  -3  -1  279.97   18.20
   5  -3  -1  337.77   19.50
  -5   3   1  294.87   18.40
   4  -3  -1 1140.29   57.29
   4  -3  -1 1185.68   56.89
  -4   3   1 1215.98   57.19
   3  -3  -1    1.90    1.00
   3  -3  -1    2.20    1.30
  -3   3   1    2.90    1.60
   2  -3  -1 1464.75   67.09
   2  -3  -1 1403.06   67.99
  -2   3   1 1506.95   68.19
   1  -3  -1 3482.75  157.48
   1  -3  -1 3414.46  156.78
  -1   3   1 3500.85  156.88
   0  -3  -1  277.07   14.80
   0  -3  -1  263.47   13.40
   0   3   1  252.77   13.30
   0   3   1  253.77   14.30
  -1  -3  -1   43.30    3.40
  -1  -3  -1   44.70    4.40
   1   3   1   47.50    4.70
   1   3   1   51.99    3.60
  -2  -3  -1   13.50    2.00
  -2  -3  -1   14.80    3.30
  -2  -3  -1   13.80    2.50
   2   3   1   15.70    2.40
   2   3   1   15.80    3.40
   2   3   1   13.10    2.70
   3   3   1  314.47   16.90
   3   3   1  337.87   18.80
   3   3   1  332.67   18.90
  -4  -3  -1   17.60    3.80
   4   3   1   25.30    4.30
   4   3   1   21.80    3.10
   4   3   1   14.10    3.30
  -5  -3  -1   74.09    7.80
   5   3   1   75.59    8.60
   5   3   1   74.29    6.50
   7  -4  -1    4.00    3.30
   7  -4  -1    4.20    2.70
   6  -4  -1   81.69    8.40
   6  -4  -1   72.89    8.00
  -6   4   1   80.69    8.20
   5  -4  -1  171.98   15.00
   5  -4  -1  123.69   10.10
   5  -4  -1  128.49   10.70
  -5   4   1  126.89   10.10
   4  -4  -1    3.20    1.70
   4  -4  -1    1.20    1.40
  -4   4   1    3.30    2.00
   3  -4  -1  372.46   20.00
   3  -4  -1  376.06   21.20
  -3   4   1  408.76   20.30
   2  -4  -1  227.28   13.60
   2  -4  -1  242.38   14.20
  -2   4   1  242.28   13.90
   1  -4  -1  942.41   44.50
   1  -4  -1  880.21   43.20
  -1   4   1  899.71   43.20
   0  -4  -1 1511.45   72.59
   0  -4  -1 1734.73   74.69
   0   4   1 1483.75   72.49
  -1  -4  -1  140.09    8.80
  -1  -4  -1  126.19    8.80
   1   4   1  101.99    7.00
   1   4   1  106.29    8.50
  -2  -4  -1  223.48   13.50
  -2  -4  -1  268.97   13.60
  -2  -4  -1  248.78   15.70
   2   4   1  255.57   13.50
   2   4   1  269.47   16.20
   2   4   1  234.98   13.80
  -3  -4  -1  322.27   17.50
  -3  -4  -1  326.37   18.40
   3   4   1  328.47   17.50
   3   4   1  369.26   21.10
   3   4   1  318.77   18.90
  -4  -4  -1  429.86   23.10
  -4  -4  -1  374.76   21.20
   4   4   1  381.36   23.40
   4   4   1  429.66   21.40
   5   4   1   -5.20    3.30
   5   4   1    1.00    2.10
   6  -5  -1   59.59    7.40
   6  -5  -1   65.19    7.80
  -6   5   1   64.89    7.40
   5  -5  -1  221.58   14.50
   5  -5  -1  220.98   15.50
  -5   5   1  223.18   14.60
   4  -5  -1   32.20    6.70
   4  -5  -1   30.20    4.10
   3  -5  -1  906.71   44.70
   3  -5  -1  906.11   45.10
   3  -5  -1  871.61   42.60
   2  -5  -1  225.58   13.80
   2  -5  -1  227.78   14.30
  -2   5   1  220.88   13.60
   1  -5  -1  691.53   35.70
   1  -5  -1  681.73   34.10
  -1   5   1  681.33   33.90
   0  -5  -1   69.19    5.70
   0  -5  -1   70.39    6.70
   0   5   1   72.29    5.70
   0   5   1   85.89    7.10
  -1  -5  -1  532.65   27.50
  -1  -5  -1  557.64   29.60
   1   5   1  577.04   30.00
   1   5   1  549.74   27.40
  -2  -5  -1  769.12   36.40
  -2  -5  -1  702.43   39.00
   2   5   1  804.82   43.20
   2   5   1  727.33   36.20
  -3  -5  -1   66.09    5.50
  -3  -5  -1   69.89    6.10
   3   5   1   70.89    5.80
   3   5   1   76.09    6.80
  -4  -5  -1   37.40    4.80
  -4  -5  -1   54.29    6.10
   4   5   1   45.70    5.60
   4   5   1   49.00    6.20
   6  -6  -1   -3.10    2.10
   6  -6  -1    3.30    3.40
   5  -6  -1   72.39    7.20
   5  -6  -1   80.69    8.10
   4  -6  -1  158.48   10.40
   4  -6  -1  161.58   12.40
   4  -6  -1  166.38   12.80
   3  -6  -1  518.75   27.30
   3  -6  -1  459.15   27.30
  -3   6   1  481.65   26.90
   2  -6  -1  766.52   38.80
   2  -6  -1  749.62   43.70
  -2   6   1  768.32   38.70
   1  -6  -1   20.00    3.70
  -1   6   1   17.40    3.50
   0  -6  -1   31.50    5.20
   0  -6  -1   26.70    3.60
   0   6   1   36.90    4.20
   0   6   1   27.20    4.70
  -1  -6  -1   28.90    5.50
  -1  -6  -1   21.90    3.50
   1   6   1   33.60    5.90
   1   6   1   23.50    5.10
  -2  -6  -1   24.80    4.60
  -2  -6  -1   39.50    4.00
   2   6   1   36.30    5.80
  -3  -6  -1   42.50    4.60
   3   6   1   44.80    4.90
   5  -7  -1   97.09    9.80
   5  -7  -1   92.09    8.10
   5  -7  -1   99.89   10.40
   4  -7  -1  106.29   10.20
   4  -7  -1  112.09   10.70
   3  -7  -1  830.02   41.70
   3  -7  -1  754.32   42.10
  -3   7   1  773.62   41.20
   2  -7  -1    6.60    2.80
   2  -7  -1    9.70    3.10
  -2   7   1    8.90    3.00
   1  -7  -1   44.30    7.30
   1  -7  -1   49.90    5.60
  -1   7   1   45.30    5.20
   0  -7  -1  355.86   21.10
   0  -7  -1  431.26   23.40
   0   7   1  360.86   21.00
  -1  -7  -1   88.29    9.40
  -1  -7  -1   86.69    7.10
   1   7   1   83.59    7.30
  -2  -7  -1   13.50    5.10
   2   7   1   12.30    3.00
   4  -8  -1    4.00    2.50
   4  -8  -1   -1.70    2.50
   3  -8  -1   46.00    6.50
   3  -8  -1   50.49    7.20
   2  -8  -1   25.50    5.60
   2  -8  -1   31.10    5.40
  -2   8   1   34.90    5.80
   1  -8  -1   38.30    5.20
   1  -8  -1   36.10    6.30
  -1   8   1   41.50    5.90
   0  -8  -1   45.30   10.00
   0  -8  -1   86.89    7.40
   0   8   1   71.49    7.00
  -1  -8  -1   57.39    8.90
   1   8   1   41.00    5.80
   0  -9   2   11.00    3.50
   0  -9   2   10.10    3.70
   1  -9   2   -1.50    2.90
   1  -9   2   -1.40    1.90
   2  -9   2   20.30    4.60
   2  -9   2    9.80    4.70
   3  -9   2   28.40    6.20
   3  -9   2   19.20    5.10
   4  -9   2   -2.10    2.30
   4  -9   2    2.50    2.40
  -2  -8   2   95.59    8.80
  -2  -8   2   97.39   10.40
   1   8  -2    2.30    2.30
  -1  -8   2    1.60    1.90
  -1  -8   2    1.70    2.40
   0   8  -2    3.30    2.00
   0  -8   2   -0.90    1.80
   0  -8   2    2.00    2.20
  -1   8  -2   60.19    6.50
   1  -8   2   57.19    7.30
   1  -8   2   56.79    6.60
  -2   8  -2   53.19    6.70
   2  -8   2   59.69    7.00
   2  -8   2   52.69    7.50
   3  -8   2   70.79    8.00
   3  -8   2   94.99    9.00
   4  -8   2   34.30    5.90
   4  -8   2   33.10    6.50
  -5   8  -2   18.10    3.90
   5  -8   2   14.70    4.00
   5  -8   2    6.20    4.60
   5  -8   2   21.30    4.90
   3   7  -2   -4.50    2.30
  -3  -7   2    2.00    2.00
   2   7  -2   31.80    5.60
  -2  -7   2   37.70    5.20
  -2  -7   2   33.60    5.90
   1   7  -2    3.90    3.00
   1   7  -2    7.60    2.10
  -1  -7   2    2.90    2.30
   0   7  -2    1.50    2.20
   0  -7   2    2.90    2.10
   0  -7   2    6.60    2.40
  -1   7  -2   61.39    6.30
   1  -7   2   63.39    6.60
   1  -7   2   43.50    6.40
  -2   7  -2   92.19    8.20
   2  -7   2   85.19   10.30
   2  -7   2   87.49    8.20
  -3   7  -2   36.50    5.30
   3  -7   2   38.50    6.10
   3  -7   2   45.90    6.10
  -4   7  -2   93.99    9.50
   4  -7   2   83.09    8.60
   4  -7   2   82.09    6.90
   4  -7   2   79.79    8.40
  -5   7  -2   84.59    8.10
   5  -7   2   97.99    9.90
   5  -7   2   98.89    8.60
   6  -7   2    0.30    3.10
   6  -7   2    3.60    3.50
   4   6  -2   18.00    4.50
   4   6  -2   23.00    4.50
  -4  -6   2   20.90    4.30
   3   6  -2   44.60    5.40
   3   6  -2   44.30    4.90
   3   6  -2   30.60    5.60
  -3  -6   2   44.30    6.20
   2   6  -2   62.99    6.70
   2   6  -2   53.09    5.90
  -2  -6   2   69.29    7.00
  -2  -6   2   51.29    5.90
   1   6  -2    3.50    1.80
   1   6  -2    2.20    1.70
  -1  -6   2    1.30    1.90
  -1  -6   2   -0.10    1.20
   0   6  -2    1.60    1.50
   0   6  -2    1.00    1.60
   0  -6   2   -0.10    1.00
   0  -6   2    2.10    1.90
  -1   6  -2   32.10    4.80
   1  -6   2   20.30    3.90
   1  -6   2   20.90    3.80
  -2   6  -2   16.40    3.40
   2  -6   2   21.70    4.00
   2  -6   2   18.60    3.90
  -3   6  -2   94.69    8.00
  -3   6  -2   98.99    6.90
   3  -6   2   94.69    8.30
   3  -6   2  102.59    6.80
   3  -6   2   83.09    8.00
  -4   6  -2    0.10    1.40
  -4   6  -2    1.20    2.70
   4  -6   2    1.60    1.70
   4  -6   2    0.70    2.00
  -5   6  -2    0.50    1.80
   5  -6   2    3.90    2.60
   5  -6   2    1.10    2.50
   6  -6   2   17.40    4.00
   6  -6   2    6.70    4.10
   5   5  -2    7.60    3.30
  -5  -5   2    2.60    3.20
   4   5  -2   -0.80    2.00
   4   5  -2   -2.70    1.70
  -4  -5   2    0.00    1.80
   3   5  -2   31.70    4.30
   3   5  -2   33.10    4.50
   3   5  -2   39.70    5.20
  -3  -5   2   35.90    4.80
   2   5  -2   51.79    5.40
   2   5  -2   54.29    6.20
  -2  -5   2   65.79    5.80
  -2  -5   2   50.19    5.80
   1   5  -2   64.39    5.80
   1   5  -2   58.49    5.60
  -1  -5   2   64.69    5.80
  -1  -5   2   59.09    5.70
   0   5  -2   24.70    3.30
   0  -5   2   26.60    4.40
   0  -5   2   23.00    3.20
  -1   5  -2    2.50    1.20
   1  -5   2    2.70    1.20
   1  -5   2    2.90    1.50
  -2   5  -2  198.28   12.70
   2  -5   2  200.28   12.80
   2  -5   2  211.28   12.70
  -3   5  -2  358.16   21.30
  -3   5  -2  402.06   20.60
   3  -5   2  394.86   20.60
   3  -5   2  385.26   21.60
  -4   5  -2  230.78   15.10
  -4   5  -2  228.38   14.40
   4  -5   2  238.68   15.20
   4  -5   2  236.48   14.90
  -5   5  -2   -2.00    1.20
   5  -5   2    4.10    2.30
   5  -5   2   -0.70    2.00
   6  -5   2    8.50    3.00
   6  -5   2    9.00    3.90
   7  -5   2  268.97   25.90
   7  -5   2  334.67   21.50
   5   4  -2   23.10    5.20
   5   4  -2   37.50    5.80
  -5  -4   2   38.20    5.40
   4   4  -2   21.50    3.80
   4   4  -2   22.90    4.90
   4   4  -2   20.60    4.20
  -4  -4   2   17.70    3.90
  -4  -4   2   21.70    4.10
   3   4  -2   15.60    3.10
   3   4  -2   21.20    3.80
   3   4  -2   17.50    3.40
  -3  -4   2   19.20    3.50
   2   4  -2   26.90    3.50
   2   4  -2   29.80    3.30
   2   4  -2   31.30    4.70
  -2  -4   2   30.80    3.70
   1   4  -2   36.40    4.00
   1   4  -2   37.50    3.20
   1   4  -2   41.60    4.20
  -1  -4   2   39.90    4.00
  -1  -4   2   43.60    4.20
   0   4  -2  628.64   31.30
   0   4  -2  645.04   30.90
   0  -4   2  620.04   31.10
  -1   4  -2  616.94   29.20
   1  -4   2  596.14   28.80
   1  -4   2  537.25   28.90
  -2   4  -2 3665.73  168.98
  -2   4  -2 3805.62  170.18
   2  -4   2 3906.11  168.98
   2  -4   2 3563.14  169.98
  -3   4  -2    0.30    1.00
  -3   4  -2   -0.80    0.90
   3  -4   2    1.80    1.30
   3  -4   2    1.40    1.20
  -4   4  -2   84.29    7.40
  -4   4  -2   76.09    7.00
   4  -4   2   79.09    7.00
   4  -4   2   80.19    7.30
  -5   4  -2  488.25   27.60
   5  -4   2  495.65   27.90
   5  -4   2  491.45   28.30
   6  -4   2   98.09    9.30
   6  -4   2  111.09   10.50
   7  -4   2  108.39    9.90
   7  -4   2   79.19   10.90
   6   3  -2    4.80    3.50
   5   3  -2  184.38   13.20
   5   3  -2  171.98   12.70
   5   3  -2  184.28   12.40
  -5  -3   2  182.78   13.10
  -5  -3   2  135.39   12.00
   4   3  -2  102.79    8.00
   4   3  -2   94.19    8.00
   4   3  -2  108.19    8.60
  -4  -3   2  107.09    8.60
  -4  -3   2   95.59    8.30
   3   3  -2   55.29    5.40
   3   3  -2   67.39    5.80
   3   3  -2   67.69    5.70
  -3  -3   2   63.59    5.60
  -3  -3   2   51.29    5.30
   2   3  -2  912.11   44.80
   2   3  -2  913.61   44.40
   2   3  -2 1015.70   44.70
  -2  -3   2  898.31   44.70
   1   3  -2  992.60   48.30
   1   3  -2  969.40   47.40
   1   3  -2 1115.29   48.40
  -1  -3   2 1040.80   48.40
  -1  -3   2 1003.10   47.90
   0   3  -2  194.18   10.10
   0   3  -2  202.98   11.20
   0   3  -2  193.18   10.60
   0  -3   2  199.18   10.80
   0  -3   2  206.08   12.40
  -1   3  -2 1490.75   72.09
   1  -3   2 1588.34   72.19
   1  -3   2 1608.34   71.29
  -2   3  -2 1969.00   89.39
  -2   3  -2 1803.32   88.89
   2  -3   2 2142.79   89.49
   2  -3   2 1845.62   89.29
  -3   3  -2  859.81   41.40
  -3   3  -2  812.72   41.30
   3  -3   2  845.22   41.70
   3  -3   2  889.61   41.40
  -4   3  -2  244.38   14.60
   4  -3   2  222.58   13.80
   4  -3   2  216.38   14.50
  -5   3  -2  811.42   42.70
   5  -3   2  778.52   44.90
   5  -3   2  877.61   41.80
   6  -3   2   14.90    4.40
   6  -3   2    4.50    3.00
   6  -3   2   23.50    4.50
   7  -3   2    9.00    4.50
   7  -3   2   21.30    3.90
   6   2  -2   52.99    7.40
   6   2  -2   54.59    6.80
   5   2  -2    7.80    2.60
   5   2  -2   10.80    3.00
   5   2  -2    8.50    3.50
  -5  -2   2    5.90    2.40
  -5  -2   2    8.30    3.00
   4   2  -2  770.82   39.70
   4   2  -2  815.82   40.20
   4   2  -2  815.92   40.60
  -4  -2   2  800.32   40.50
  -4  -2   2  780.72   40.20
   3   2  -2 1533.25   67.39
   3   2  -2 1333.27   66.89
   3   2  -2 1454.75   67.59
  -3  -2   2 1433.76   67.39
  -3  -2   2 1380.46   67.39
   2   2  -2   65.29    5.10
   2   2  -2   66.49    5.00
   2   2  -2   71.99    5.30
  -2  -2   2   65.19    5.30
   1   2  -2   16.10    2.20
   1   2  -2   18.20    2.10
   1   2  -2   16.50    1.90
  -1  -2   2   15.50    1.90
  -1  -2   2   14.70    2.10
  -1   2  -2  467.45   22.90
  -1   2  -2  511.85   23.20
   1  -2   2  466.05   22.80
   1  -2   2  455.15   22.90
  -2   2  -2  388.46   18.50
  -2   2  -2  380.96   18.90
   2  -2   2  306.07   21.40
   2  -2   2  368.36   18.40
  -3   2  -2 1470.05   68.89
   3  -2   2 1450.25   67.99
   3  -2   2 1469.35   69.29
  -4   2  -2 1205.78   57.89
   4  -2   2 1125.89   56.39
   4  -2   2 1227.68   58.29
  -5   2  -2    3.80    2.00
   5  -2   2    3.10    3.00
   5  -2   2    4.50    2.30
   5  -2   2    2.70    1.90
   6  -2   2   44.00    5.50
   6  -2   2   26.70    5.40
   6  -2   2   39.70    5.40
   7  -2   2   14.30    4.30
   7  -2   2    9.90    4.80
   7   1  -2   13.30    5.40
   6   1  -2    1.80    2.10
   6   1  -2    5.70    3.00
   5   1  -2 1466.35   70.99
   5   1  -2 1369.96   68.09
  -5  -1   2 1401.26   69.19
   4   1  -2  232.28   13.90
   4   1  -2  220.18   14.30
  -4  -1   2  235.98   14.30
  -4  -1   2  208.18   14.00
   3   1  -2  956.50   45.30
   3   1  -2  972.50   45.00
  -3  -1   2  869.81   44.80
  -3  -1   2  922.01   45.20
   2   1  -2 2019.90   94.29
  -2  -1   2 2047.30   94.49
  -2  -1   2 2105.09   94.59
   0   1  -2  310.47   15.30
   0   1  -2  326.37   15.60
   0  -1   2  298.77   15.50
   0  -1   2  327.67   15.30
  -1   1  -2 3363.46  139.79
  -1   1  -2 3028.60  138.69
   1  -1   2 3030.80  138.79
   1  -1   2 2919.51  139.29
  -2   1  -2 2391.76  108.49
  -2   1  -2 2283.17  107.49
   2  -1   2 2242.28  107.29
   2  -1   2 2571.14  109.09
  -3   1  -2   10.50    2.40
   3  -1   2   11.10    2.60
  -4   1  -2  145.49   10.50
   4  -1   2  142.99    9.20
   4  -1   2  142.39   10.80
  -5   1  -2  378.26   22.00
   5  -1   2  395.86   22.80
   5  -1   2  354.66   19.90
   5  -1   2  315.57   19.70
   6  -1   2   13.40    4.50
   6  -1   2   24.00    4.30
   6  -1   2   24.60    4.40
   7  -1   2  110.09    9.50
   7  -1   2  116.79   10.40
   7  -1   2   86.69   11.50
   7   0  -2  136.39   13.30
   7   0  -2  144.89   12.90
   6   0  -2   47.70    6.80
   6   0  -2   41.40    5.90
   5   0  -2  826.02   44.20
   5   0  -2  875.01   43.10
  -5   0   2  820.72   43.40
   4   0  -2  231.68   14.90
   4   0  -2  241.08   14.60
  -4   0   2  239.58   14.90
   3   0  -2   54.89    4.90
   3   0  -2   48.80    4.90
  -3   0   2   54.89    5.10
  -3   0   2   52.69    5.00
   1   0  -2 1857.61   84.79
   1   0  -2 1847.42   84.49
  -1   0   2 1872.71   84.59
  -1   0  -2  108.89    5.40
  -1   0  -2  117.79    7.00
   1   0   2  109.19    5.40
   1   0   2  106.89    6.70
   1   0   2  110.29    6.30
  -2   0  -2   67.49    5.30
   2   0   2   75.69    6.00
   2   0   2   66.19    4.10
  -3   0  -2   98.39    7.30
   3   0   2   80.69    5.80
   3   0   2   94.79    7.60
   3   0   2   98.29    6.00
  -4   0  -2  102.89    8.40
   4   0   2  104.29    7.00
   4   0   2   98.19    6.80
   4   0   2   97.19    8.80
   5   0   2   79.79    6.80
   5   0   2   83.09    8.70
   5   0   2   81.89    6.60
   6   0   2   25.60    4.20
   6   0   2   19.60    5.40
   6   0   2   26.70    4.40
   7  -1  -2  629.94   35.70
   6  -1  -2   28.30    5.60
   6  -1  -2   14.40    4.30
   6  -1  -2   23.60    4.50
   5  -1  -2    9.50    3.00
   5  -1  -2    5.30    2.00
  -5   1   2    6.00    2.20
   4  -1  -2  633.54   31.80
   4  -1  -2  599.44   31.90
  -4   1   2  600.14   31.80
   3  -1  -2 1551.84   79.09
   3  -1  -2 1787.92   79.69
  -3   1   2 1764.72   79.69
   2  -1  -2 1533.45   71.19
   2  -1  -2 1543.45   71.29
   1  -1  -2   34.70    2.80
   1  -1  -2   29.50    2.80
   0  -1  -2   42.70    2.60
   0  -1  -2   40.00    3.10
   0  -1  -2   45.00    3.30
   0  -1  -2   40.80    2.50
   0   1   2   41.50    3.20
   0   1   2   40.40    3.10
  -1  -1  -2  506.15   23.70
  -1  -1  -2  471.45   23.50
   1   1   2  474.05   23.30
   1   1   2  466.85   23.40
  -2  -1  -2  141.79    9.10
   2   1   2  156.38    9.30
   2   1   2  164.58   10.00
   2   1   2  160.38    7.80
   2   1   2  132.29    7.50
   3   1   2  127.99    7.80
   3   1   2  136.09    7.60
   3   1   2  143.79   10.20
   3   1   2  153.98    9.80
  -4  -1  -2   20.00    3.80
   4   1   2   21.80    4.00
   4   1   2   16.10    4.00
   4   1   2   24.90    2.80
   4   1   2   24.10    2.90
  -5  -1  -2   61.69    7.00
   5   1   2   76.99    6.00
   5   1   2   48.20    6.60
   5   1   2   70.09    8.20
   5   1   2   64.09    5.60
   6   1   2   49.20    5.70
   6   1   2   56.09    5.70
   7  -2  -2  228.88   19.30
   7  -2  -2  286.77   18.90
   6  -2  -2   46.10    7.10
   6  -2  -2   51.79    6.20
   6  -2  -2   41.70    6.20
  -6   2   2   46.20    6.60
   5  -2  -2    0.20    1.50
   5  -2  -2    0.00    1.50
   5  -2  -2    1.30    1.70
  -5   2   2    0.70    1.70
   4  -2  -2   92.99    7.70
   4  -2  -2   88.39    7.90
   4  -2  -2   91.59    7.70
  -4   2   2   96.09    7.90
   3  -2  -2  869.41   41.00
   3  -2  -2  813.92   40.50
   3  -2  -2  803.92   40.40
  -3   2   2  825.92   40.40
   2  -2  -2  162.98    9.80
   2  -2  -2  160.18    9.50
   1  -2  -2   33.60    3.30
   1  -2  -2   35.90    3.10
   1  -2  -2   35.50    3.10
   0  -2  -2  108.69    6.20
   0  -2  -2  108.09    5.70
   0   2   2  106.99    6.80
   0   2   2  102.89    6.30
   0   2   2  102.99    5.80
  -1  -2  -2   57.59    4.30
  -1  -2  -2   57.49    4.70
  -1  -2  -2   50.59    2.90
   1   2   2   53.59    4.20
   1   2   2   50.39    4.70
   1   2   2   49.70    2.90
  -2  -2  -2  331.87   16.40
  -2  -2  -2  357.46   18.40
   2   2   2  295.07   16.70
   2   2   2  367.76   18.70
   2   2   2  378.56   18.80
  -3  -2  -2  143.99    9.90
   3   2   2  131.79    9.80
   3   2   2  145.09    8.00
   3   2   2  151.98   10.60
  -4  -2  -2  293.57   18.30
   4   2   2  284.07   18.20
   4   2   2  325.87   16.10
   4   2   2  321.77   16.00
   4   2   2  274.17   18.70
  -5  -2  -2    8.20    2.80
   5   2   2    6.40    3.60
   5   2   2    8.90    2.30
   6   2   2   -0.80    2.00
   6   2   2   -2.90    3.40
   6   2   2   -1.30    2.40
   7  -3  -2   39.10    7.40
   7  -3  -2   58.99   12.30
   6  -3  -2   52.49    6.80
   6  -3  -2   59.99    7.10
  -6   3   2   63.19    7.50
   5  -3  -2  155.98   11.50
   5  -3  -2  145.59   11.40
  -5   3   2  152.68   11.40
   4  -3  -2  748.43   36.80
   4  -3  -2  710.33   36.40
   4  -3  -2  678.53   36.50
  -4   3   2  719.23   36.40
   3  -3  -2  108.59    7.50
   3  -3  -2   95.49    7.60
   2  -3  -2  348.97   18.40
   2  -3  -2  376.56   18.50
   2  -3  -2  354.26   19.10
   1  -3  -2  258.77   13.90
   1  -3  -2  266.27   14.80
   0  -3  -2    5.60    2.00
   0  -3  -2    5.90    1.50
   0  -3  -2    4.00    1.10
   0   3   2    6.40    1.80
   0   3   2    3.90    1.10
  -1  -3  -2    8.50    1.70
  -1  -3  -2    9.80    1.30
  -1  -3  -2    9.30    2.20
   1   3   2   10.70    1.50
   1   3   2   10.20    2.20
  -2  -3  -2  653.63   31.80
  -2  -3  -2  674.03   33.50
  -2  -3  -2  728.33   35.40
   2   3   2  709.73   35.20
   2   3   2  659.73   33.60
   2   3   2  688.63   31.80
  -3  -3  -2   79.99    6.90
   3   3   2   84.19    7.50
   3   3   2   78.99    7.40
   3   3   2   81.09    5.20
  -4  -3  -2  483.05   24.60
   4   3   2  359.36   23.70
   4   3   2  399.86   24.00
   4   3   2  433.66   21.00
   5   3   2   14.40    4.80
   5   3   2   20.60    2.90
   7  -4  -2   43.50    7.40
   7  -4  -2   59.19    8.80
   6  -4  -2  140.89   12.10
   6  -4  -2  146.49   12.00
  -6   4   2  141.39   12.00
   5  -4  -2   31.90    5.60
   5  -4  -2   34.80    5.00
   4  -4  -2  174.78   12.40
   4  -4  -2  175.88   11.70
   3  -4  -2  147.19   10.30
   3  -4  -2  141.19    9.30
   2  -4  -2  644.54   31.70
   2  -4  -2  702.03   31.90
   2  -4  -2  636.14   32.90
   2  -4  -2  654.83   33.60
   1  -4  -2  670.03   32.20
   1  -4  -2  583.64   30.30
  -1   4   2  605.34   30.40
   0  -4  -2   56.59    5.50
   0  -4  -2   49.99    4.40
   0   4   2   50.89    4.10
   0   4   2   53.19    5.40
  -1  -4  -2   77.99    6.90
  -1  -4  -2   68.19    4.80
   1   4   2   72.09    6.90
   1   4   2   79.49    5.00
  -2  -4  -2 1059.49   49.60
  -2  -4  -2 1114.79   53.59
  -2  -4  -2 1037.20   50.99
   2   4   2 1083.19   53.79
   2   4   2 1113.79   51.19
   2   4   2 1028.70   49.40
  -3  -4  -2    6.70    2.40
  -3  -4  -2    7.40    1.60
   3   4   2   11.30    3.30
   3   4   2    8.30    1.80
   3   4   2    5.80    3.20
  -4  -4  -2    0.00    1.90
   4   4   2    7.50    1.80
   6  -5  -2   -4.20    2.20
   6  -5  -2    1.50    2.80
   5  -5  -2   53.59    6.60
   5  -5  -2   41.10    6.90
   5  -5  -2   52.99    5.80
   4  -5  -2    1.90    1.40
   4  -5  -2    2.20    2.20
   3  -5  -2  522.95   28.70
   3  -5  -2  520.25   26.90
   3  -5  -2  548.55   27.00
   3  -5  -2  560.54   29.50
   2  -5  -2   82.39    6.80
   2  -5  -2   73.29    7.20
   1  -5  -2   -0.40    1.20
   1  -5  -2    1.60    0.90
  -1   5   2    1.30    0.90
   0  -5  -2  255.37   13.70
   0  -5  -2  225.38   15.00
   0   5   2  238.58   15.30
   0   5   2  247.08   13.50
  -1  -5  -2  364.06   20.50
  -1  -5  -2  330.27   17.30
   1   5   2  333.27   17.40
   1   5   2  321.57   19.90
  -2  -5  -2  359.96   21.30
   2   5   2  320.37   17.10
   2   5   2  341.87   21.10
  -3  -5  -2  248.08   14.40
   3   5   2  217.68   12.10
   3   5   2  231.58   14.40
  -4  -5  -2   60.39    7.10
   4   5   2   47.20    3.90
   4   5   2   57.19    7.30
   6  -6  -2   10.00    3.40
   6  -6  -2   22.80    5.50
   5  -6  -2   -0.60    1.50
   5  -6  -2    0.50    2.30
   4  -6  -2   -0.10    1.80
   4  -6  -2    1.80    2.30
   4  -6  -2   -0.40    1.60
   3  -6  -2   73.19   10.20
   3  -6  -2   78.69    8.00
   2  -6  -2   96.69    9.10
   1  -6  -2  282.47   16.90
   1  -6  -2  302.07   19.30
  -1   6   2  306.57   17.20
   0  -6  -2  193.18   13.90
   0  -6  -2  222.98   12.60
   0   6   2  195.78   13.50
   0   6   2  213.88   14.50
  -1  -6  -2    5.40    2.50
  -1  -6  -2    2.10    1.10
   1   6   2    2.20    1.40
  -2  -6  -2  331.07   21.00
  -2  -6  -2  303.47   16.40
   2   6   2  309.37   16.40
  -3  -6  -2   -2.90    1.80
   5  -7  -2  149.59   11.10
   5  -7  -2  160.88   13.50
   5  -7  -2  148.49   10.70
   5  -7  -2  151.28   13.70
   4  -7  -2    4.70    3.00
   4  -7  -2    3.80    2.90
   3  -7  -2   46.90    6.40
   3  -7  -2   37.90    5.40
   2  -7  -2   25.60    5.70
   2  -7  -2   33.30    4.80
   1  -7  -2    1.90    2.60
   1  -7  -2    6.20    2.30
  -1   7   2    3.40    2.20
   0  -7  -2  251.67   18.40
   0  -7  -2  291.77   16.80
   0   7   2  310.27   17.00
  -1  -7  -2    4.80    1.70
  -1  -7  -2    3.50    3.20
   1   7   2    0.40    1.90
  -2  -7  -2    2.20    1.60
  -2  -7  -2   -5.20    2.30
   2   7   2   -2.70    1.70
   4  -8  -2    2.80    2.80
   3  -8  -2    0.00    2.20
   3  -8  -2   -0.20    2.80
   2  -8  -2  125.59   12.80
   2  -8  -2  134.79   10.90
   1  -8  -2   63.49    7.90
   1  -8  -2   48.80    5.80
   0  -8  -2   79.29    9.30
   0   8   2   55.09    7.20
   0  -9   3   19.20    4.70
   0  -9   3   16.70    4.10
   1  -9   3    0.60    2.30
   1  -9   3    7.20    3.30
   2  -9   3   29.60    5.70
   3  -9   3  105.59   13.00
   3  -9   3   72.29    8.90
   4  -9   3    5.80    3.30
   4  -9   3    6.80    4.10
  -2  -8   3   17.60    3.60
  -2  -8   3   15.80    4.60
  -1  -8   3    3.00    2.00
  -1  -8   3   -0.40    2.10
   0   8  -3   94.89    8.60
   0  -8   3   96.09    8.70
   0  -8   3   93.19    8.70
  -1   8  -3   -2.90    2.10
   1  -8   3   -2.30    1.20
   1  -8   3   -0.80    1.90
   2  -8   3    1.20    1.80
   2  -8   3    1.60    2.30
   3  -8   3   61.29    7.10
   3  -8   3   47.00    6.30
   4  -8   3   -1.20    1.90
   4  -8   3    0.10    2.90
  -5   8  -3   25.80    4.80
   5  -8   3   18.80    4.00
   5  -8   3   23.90    5.60
   5  -8   3   36.80    5.00
  -3  -7   3   28.60    5.10
   2   7  -3   40.50    5.70
   2   7  -3   37.90    5.50
  -2  -7   3   36.50    5.30
  -2  -7   3   40.90    6.40
   1   7  -3   19.70    4.40
   1   7  -3   17.30    3.50
  -1  -7   3   16.60    3.60
  -1  -7   3   13.40    3.40
   0   7  -3    9.80    2.60
   0  -7   3    9.50    3.10
   0  -7   3   11.90    2.90
  -1   7  -3  187.18   13.10
   1  -7   3  187.18   13.10
  -2   7  -3  221.48   15.00
   2  -7   3  239.68   15.50
   2  -7   3  222.48   14.80
  -3   7  -3   -0.50    1.90
   3  -7   3    2.00    1.70
   3  -7   3    3.80    2.70
  -4   7  -3  110.89    8.80
   4  -7   3  102.19    9.80
   4  -7   3  118.79    8.80
  -5   7  -3   87.79    8.20
   5  -7   3  107.79   10.10
   6  -7   3   16.90    5.00
   6  -7   3   11.30    4.50
   4   6  -3  103.79    8.90
  -4  -6   3  110.59    9.90
   3   6  -3   30.30    6.40
   3   6  -3   16.30    3.50
   3   6  -3   20.70    4.60
   3   6  -3   21.40    4.00
  -3  -6   3   22.90    4.60
   2   6  -3  151.48   11.00
   2   6  -3  128.09   10.30
  -2  -6   3  138.59   10.40
  -2  -6   3  144.39   10.60
   1   6  -3  201.58   12.90
   1   6  -3  184.18   12.80
  -1  -6   3  200.88   12.70
  -1  -6   3  185.18   12.70
   0   6  -3   44.10    5.30
   0  -6   3   41.50    4.90
   0  -6   3   45.70    4.80
  -1   6  -3    1.90    1.70
   1  -6   3   -0.50    1.40
   1  -6   3    0.90    1.80
  -2   6  -3   52.09    5.20
  -2   6  -3   51.39    4.30
   2  -6   3   45.50    5.40
   2  -6   3   52.39    5.40
  -3   6  -3    0.80    1.30
  -3   6  -3    0.10    1.40
   3  -6   3    0.00    1.30
   3  -6   3    3.60    1.90
  -4   6  -3   61.49    7.70
  -4   6  -3   72.59    6.80
   4  -6   3   77.79    6.80
   4  -6   3   67.19    7.20
  -5   6  -3    3.30    2.30
   5  -6   3    4.80    3.30
   5  -6   3    4.30    2.20
   6  -6   3   11.50    4.30
   6  -6   3    1.40    3.80
   5   5  -3   18.00    4.20
  -5  -5   3   19.80    4.20
   4   5  -3   13.90    3.40
   4   5  -3   10.10    3.50
   4   5  -3   14.30    3.70
  -4  -5   3   15.10    3.70
   3   5  -3  313.57   18.20
   3   5  -3  346.97   19.40
   3   5  -3  294.87   19.20
  -3  -5   3  348.27   19.70
   2   5  -3   17.70    3.20
   2   5  -3    8.50    2.40
   2   5  -3   14.20    2.60
   2   5  -3   10.20    2.40
  -2  -5   3   15.60    3.50
   1   5  -3    2.20    1.60
   1   5  -3    1.60    1.10
  -1  -5   3    3.50    1.70
  -1  -5   3    2.60    1.50
   0   5  -3  471.85   24.30
   0  -5   3  454.75   23.40
   0  -5   3  430.46   24.00
  -1   5  -3   53.19    5.20
   1  -5   3   54.39    5.30
   1  -5   3   49.60    4.70
  -2   5  -3    5.10    1.70
  -2   5  -3    4.00    1.20
   2  -5   3    4.80    1.60
   2  -5   3    3.90    1.60
   2  -5   3    3.60    1.80
  -3   5  -3    7.70    2.40
  -3   5  -3   12.80    2.80
   3  -5   3   11.10    2.70
   3  -5   3   11.40    2.80
  -4   5  -3    7.70    2.40
  -4   5  -3    4.40    2.00
   4  -5   3    7.10    2.40
   4  -5   3    6.60    2.80
  -5   5  -3   84.09    8.20
   5  -5   3   78.69    8.80
   5  -5   3   94.69    8.50
   6  -5   3  102.49   11.00
   6  -5   3  129.79   10.70
   5   4  -3   35.70    5.80
   5   4  -3   29.20    5.60
  -5  -4   3   19.10    4.70
   4   4  -3   52.09    6.10
   4   4  -3   55.89    6.00
   4   4  -3   60.09    6.00
   3   4  -3   58.89    6.00
   3   4  -3   59.39    5.70
   3   4  -3   64.49    6.10
  -3  -4   3   74.29    6.70
   2   4  -3  170.48   11.20
   2   4  -3  174.28   10.70
   2   4  -3  159.18   10.90
  -2  -4   3  205.18   11.80
   1   4  -3  164.08   10.30
   1   4  -3  149.88    9.30
   1   4  -3  167.78    9.40
   1   4  -3  156.98    9.80
  -1  -4   3  154.28    9.60
  -1  -4   3  166.78   10.40
   0   4  -3   50.99    4.00
   0   4  -3   47.10    4.50
   0   4  -3   57.19    4.40
   0  -4   3   50.59    4.80
   0  -4   3   54.59    5.20
  -1   4  -3  145.59    9.50
  -1   4  -3  148.09    8.90
   1  -4   3  141.59    8.50
   1  -4   3  153.48    9.60
  -2   4  -3   42.90    4.10
  -2   4  -3   44.90    4.40
   2  -4   3   44.60    4.20
   2  -4   3   41.80    4.40
  -3   4  -3   60.89    5.70
  -3   4  -3   63.99    5.90
   3  -4   3   66.69    5.90
   3  -4   3   66.89    5.90
  -4   4  -3  478.25   24.90
  -4   4  -3  415.86   24.40
   4  -4   3  449.36   24.40
   4  -4   3  445.86   25.00
  -5   4  -3   22.00    4.60
   5  -4   3   17.00    4.60
   5  -4   3   16.20    3.70
   6  -4   3   11.10    4.60
   6  -4   3   22.30    4.20
   6   3  -3    1.20    2.60
  -6  -3   3   -1.60    2.20
   5   3  -3  565.84   30.90
   5   3  -3  626.74   31.20
   5   3  -3  594.74   31.60
  -5  -3   3  469.25   30.50
   4   3  -3    3.30    1.80
   4   3  -3    5.10    2.10
   4   3  -3    6.80    2.70
  -4  -3   3    5.00    2.30
   3   3  -3   79.69    6.60
   3   3  -3   66.49    6.10
  -3  -3   3   62.59    6.10
   2   3  -3   22.90    2.90
   2   3  -3   24.80    3.20
   2   3  -3   25.40    3.30
  -2  -3   3   19.10    3.20
   1   3  -3  140.39    8.90
   1   3  -3  146.49    8.40
   1   3  -3  146.19    8.60
  -1  -3   3  144.69    9.10
  -1  -3   3  133.09    8.10
   0   3  -3   31.30    2.80
   0   3  -3   20.30    2.80
   0  -3   3   24.40    3.00
   0  -3   3   25.30    2.60
   0  -3   3   24.60    2.70
  -1   3  -3   16.80    2.80
  -1   3  -3   15.00    2.40
   1  -3   3   18.30    2.50
   1  -3   3   18.80    2.50
  -2   3  -3    2.90    1.20
  -2   3  -3    2.50    1.40
   2  -3   3    4.10    1.70
   2  -3   3    2.50    1.10
  -3   3  -3   23.50    3.50
  -3   3  -3   23.80    3.20
   3  -3   3   25.40    3.40
   3  -3   3   29.10    4.10
  -4   3  -3  117.69    9.20
   4  -3   3  103.59    9.40
   4  -3   3  117.09    8.40
  -5   3  -3 1692.63   78.59
   5  -3   3 1365.26   77.79
   5  -3   3 1750.02   76.59
   6  -3   3    4.90    4.00
   6  -3   3    1.60    1.40
   7  -3   3    7.40    3.40
   7  -3   3    6.40    4.70
   6   2  -3   28.70    5.70
   5   2  -3    2.30    2.30
   5   2  -3    0.90    2.00
   5   2  -3    2.20    1.70
  -5  -2   3    0.60    1.80
   4   2  -3  190.48   12.90
   4   2  -3  184.58   12.40
   4   2  -3  173.88   12.00
  -4  -2   3  193.68   12.90
   3   2  -3    3.60    1.60
   3   2  -3    4.60    2.30
   3   2  -3    4.30    1.20
  -3  -2   3    3.60    1.80
   2   2  -3    0.60    0.80
   2   2  -3   -0.10    0.80
   2   2  -3    0.40    0.90
  -2  -2   3    2.10    1.20
   1   2  -3  191.08   11.50
   1   2  -3  234.68   10.60
   1   2  -3  200.18   11.70
  -1  -2   3  213.58   11.80
   0   2  -3  336.87   18.70
   0   2  -3  396.76   19.10
   0  -2   3  388.26   19.00
   0  -2   3  372.16   19.00
   0  -2   3  394.06   17.60
  -1   2  -3 1219.18   55.79
  -1   2  -3 1239.18   56.19
   1  -2   3 1141.99   55.99
   1  -2   3 1221.38   55.79
  -2   2  -3 1174.98   54.19
  -2   2  -3 1149.78   52.99
   2  -2   3 1151.98   53.79
   2  -2   3 1073.29   52.79
  -3   2  -3  746.63   38.60
  -3   2  -3  703.33   35.60
   3  -2   3  726.93   35.40
   3  -2   3  762.62   37.30
  -4   2  -3  420.56   23.60
   4  -2   3  434.26   22.10
   4  -2   3  407.46   24.20
   5  -2   3   63.99    8.30
   5  -2   3   97.59    7.30
   6  -2   3    0.70    2.20
   6  -2   3    0.10    3.50
   6  -2   3    0.50    1.80
   7   1  -3   94.19   11.10
   6   1  -3   97.19   10.10
   5   1  -3  177.68   12.50
   5   1  -3  187.18   13.40
  -5  -1   3  165.18   12.80
   4   1  -3    4.50    1.80
   4   1  -3    6.40    2.20
  -4  -1   3    7.70    3.00
   3   1  -3  278.07   16.40
   3   1  -3  290.17   16.30
  -3  -1   3  288.27   16.40
   2   1  -3  428.36   21.40
   2   1  -3  425.96   21.70
  -2  -1   3  395.96   21.30
   1   1  -3  407.06   20.20
   1   1  -3  385.16   19.80
  -1  -1   3  400.96   19.90
   0   1  -3 3132.99  147.79
   0   1  -3 3302.17  148.49
   0  -1   3 3373.96  148.59
   0  -1   3 3308.47  147.79
  -1   1  -3  150.08    8.10
  -1   1  -3  165.08    9.40
   1  -1   3  150.48    9.10
   1  -1   3  155.48    8.20
  -2   1  -3   70.79    4.40
  -2   1  -3   59.19    5.40
   2  -1   3   65.59    4.30
   2  -1   3   62.09    5.40
  -3   1  -3 2878.41  126.19
   3  -1   3 2900.71  123.89
   3  -1   3 2396.66  125.79
  -4   1  -3    7.90    2.50
   4  -1   3    7.70    2.80
   4  -1   3    7.30    2.00
   4  -1   3    4.00    1.20
  -5   1  -3   46.30    6.00
   5  -1   3   35.70    4.60
   5  -1   3   42.30    4.50
   6  -1   3   37.60    5.00
   6  -1   3   24.10    6.20
   6  -1   3   41.50    5.00
   7   0  -3   16.00    5.30
   6   0  -3    5.90    2.40
   5   0  -3   -0.40    1.30
   5   0  -3    1.20    1.70
  -5   0   3   -0.40    1.30
   4   0  -3  123.49    9.10
   4   0  -3  106.19    9.00
   3   0  -3    9.10    2.30
   3   0  -3   10.10    2.40
  -3   0   3   12.70    2.70
   2   0  -3 1639.34   79.09
   2   0  -3 1745.43   78.89
  -2   0   3 1724.33   78.99
   1   0  -3   49.50    3.70
   1   0  -3   43.10    4.00
  -1   0   3   46.90    3.70
   0   0  -3   26.50    2.10
   0   0  -3   30.20    3.00
   0   0  -3   27.70    2.20
   0   0   3   29.70    2.20
   0   0   3   29.50    3.10
   0   0   3   28.70    2.20
  -1   0  -3 6070.39  281.97
  -1   0  -3 6453.25  279.97
  -2   0  -3 1861.01   86.39
   2   0   3 1850.51   83.69
   2   0   3 1849.81   83.69
   2   0   3 1912.21   85.59
   2   0   3 1806.62   86.09
  -3   0  -3  154.18   10.40
   3   0   3  135.49    8.10
   3   0   3  160.88   10.90
   3   0   3  151.38    8.20
  -4   0  -3  650.93   35.00
   4   0   3  737.73   32.80
   4   0   3  659.63   35.00
   4   0   3  585.04   35.30
   4   0   3  716.93   32.70
  -5   0  -3   55.09    6.90
   5   0   3   52.39    6.60
   5   0   3   58.19    5.20
   5   0   3   59.79    5.30
   6   0   3   20.50    3.60
   6   0   3   21.10    3.80
   6   0   3   16.90    5.00
   7  -1  -3    2.40    2.90
   7  -1  -3    2.40    3.80
   6  -1  -3   22.70    5.10
   5  -1  -3  225.18   15.00
   4  -1  -3 1361.86   65.69
   4  -1  -3 1366.26   66.09
   3  -1  -3    1.40    1.10
   3  -1  -3    2.40    1.40
   2  -1  -3 1652.73   79.69
   2  -1  -3 1752.32   79.89
   2  -1  -3 1751.62   79.69
   1  -1  -3 4309.47  189.78
   1  -1  -3 4109.79  190.28
   0  -1  -3  552.84   26.70
   0  -1  -3  583.24   27.30
   0  -1  -3  518.35   26.80
   0   1   3  570.24   27.30
   0   1   3  571.34   26.80
  -1  -1  -3  163.58    9.70
  -1  -1  -3  173.08   10.30
   1   1   3  159.58    9.80
   1   1   3  174.18    9.80
  -2  -1  -3    1.40    1.20
   2   1   3    0.90    1.10
   2   1   3    2.10    1.70
  -3  -1  -3  407.86   23.40
   3   1   3  430.86   20.40
   3   1   3  413.86   23.60
   3   1   3  472.55   20.50
   3   1   3  427.96   23.20
  -4  -1  -3   21.60    4.10
   4   1   3   23.90    4.20
   4   1   3   28.80    6.20
   4   1   3   20.30    2.50
   4   1   3   25.10    2.70
  -5  -1  -3   63.19    7.40
   5   1   3   63.29    5.10
   5   1   3   48.00    8.40
   5   1   3   61.49    5.00
   6   1   3    1.40    2.00
   6   1   3    2.80    2.00
   6   1   3   -2.80    2.80
   7  -2  -3    3.30    3.80
   7  -2  -3    3.80    4.60
   6  -2  -3   84.39    9.10
   6  -2  -3  100.29    9.90
   5  -2  -3  159.38   12.10
   5  -2  -3  171.28   12.70
   4  -2  -3   18.70    3.80
   4  -2  -3   12.40    2.90
   4  -2  -3   20.40    4.10
   3  -2  -3  411.26   22.30
   3  -2  -3  426.96   22.60
   2  -2  -3  653.53   32.10
   2  -2  -3  649.24   31.90
   2  -2  -3  647.94   32.00
   2  -2  -3  644.84   31.90
   1  -2  -3 1734.03   81.59
   1  -2  -3 1777.22   80.99
   1  -2  -3 1783.22   81.09
   1  -2  -3 1779.82   81.39
   0  -2  -3 2214.18   99.09
   0  -2  -3 2292.47  100.69
   0  -2  -3 2233.08  100.29
   0  -2  -3 2053.99   98.89
   0   2   3 2190.08  100.39
   0   2   3 2190.58  100.59
  -1  -2  -3  375.16   19.30
  -1  -2  -3  370.36   19.50
   1   2   3  364.36   19.10
   1   2   3  355.46   19.70
  -2  -2  -3  328.37   18.30
   2   2   3  338.67   18.40
   2   2   3  336.87   18.70
  -3  -2  -3  332.57   19.10
   3   2   3  347.17   19.50
   3   2   3  329.57   19.20
  -4  -2  -3  703.43   37.20
   4   2   3  722.93   33.00
   4   2   3  657.53   36.70
   4   2   3  703.53   32.90
   4   2   3  752.32   43.10
   5   2   3   -0.20    2.60
   5   2   3    0.60    1.30
   5   2   3   -2.30    1.30
   7  -3  -3  106.89   13.70
   7  -3  -3  130.49   11.90
   6  -3  -3  107.89   10.30
   6  -3  -3  120.19   10.70
   5  -3  -3  357.06   20.90
   5  -3  -3  312.07   20.20
   4  -3  -3   45.90    5.40
   4  -3  -3   35.60    4.80
   4  -3  -3   40.70    5.10
   3  -3  -3 1136.49   55.69
   3  -3  -3 1167.98   55.69
   3  -3  -3 1155.78   55.29
   2  -3  -3  234.88   13.10
   2  -3  -3  232.08   13.30
   2  -3  -3  215.48   13.10
   2  -3  -3  235.98   13.10
   2  -3  -3  229.08   13.60
   1  -3  -3 1999.30   95.49
   1  -3  -3 2220.68   95.39
   1  -3  -3 1954.00   94.09
   0  -3  -3   87.59    5.30
   0  -3  -3   85.89    6.10
   0  -3  -3   94.79    6.80
   0   3   3   87.29    6.80
   0   3   3   87.59    6.10
  -1  -3  -3 1052.39   49.70
  -1  -3  -3 1020.50   50.69
   1   3   3 1062.29   51.09
   1   3   3 1050.09   49.70
  -2  -3  -3 1213.78   56.99
  -2  -3  -3 1197.98   58.29
   2   3   3 1217.38   56.99
   2   3   3 1132.89   58.29
  -3  -3  -3  198.88   13.10
   3   3   3  199.58   13.30
   3   3   3  210.38   14.40
  -4  -3  -3   61.79    7.10
   4   3   3   67.99    7.50
   5   3   3    0.90    3.20
   6  -4  -3   10.20    3.70
   6  -4  -3    8.40    3.70
   5  -4  -3  108.99    9.80
   4  -4  -3  376.86   21.50
   4  -4  -3  343.07   21.30
   4  -4  -3  376.06   20.90
   3  -4  -3 1126.09   55.39
   3  -4  -3 1190.78   55.69
   3  -4  -3 1173.38   56.39
   3  -4  -3 1092.49   56.49
   3  -4  -3 1225.68   56.69
   2  -4  -3 1086.09   51.59
   2  -4  -3 1073.49   49.80
   2  -4  -3 1013.40   49.60
   2  -4  -3 1026.50   50.39
   1  -4  -3    0.00    0.80
   1  -4  -3    1.80    1.60
   0  -4  -3   93.79    7.60
   0  -4  -3   94.49    6.00
   0   4   3   89.19    7.70
  -1  -4  -3   26.60    4.30
  -1  -4  -3   22.90    3.20
  -1  -4  -3   23.20    2.10
   1   4   3   32.50    5.60
   1   4   3   24.60    3.20
  -2  -4  -3   47.60    6.30
  -2  -4  -3   51.29    5.40
   2   4   3   46.30    5.00
   2   4   3   45.00    5.90
  -3  -4  -3   94.99    8.20
   3   4   3   96.59    8.40
  -4  -4  -3    9.80    2.50
   4   4   3    1.80    3.00
   6  -5  -3   23.30    5.70
   6  -5  -3   19.90    4.60
   5  -5  -3  133.29   11.50
   4  -5  -3  113.39    9.80
   4  -5  -3  101.79   10.80
   4  -5  -3  101.29    8.30
   4  -5  -3   97.99    8.10
   4  -5  -3   96.69    8.90
   3  -5  -3 1646.04   79.19
   3  -5  -3 1680.43   80.09
   3  -5  -3 1673.33   77.59
   3  -5  -3 1634.94   77.59
   2  -5  -3   11.30    3.30
   2  -5  -3   15.10    3.20
   1  -5  -3   82.29    6.30
   1  -5  -3   65.29    7.50
   0  -5  -3  648.74   34.90
   0  -5  -3  660.23   32.30
   0   5   3  684.73   35.20
  -1  -5  -3  206.48   14.30
  -1  -5  -3  214.58   11.00
   1   5   3  187.98   14.20
  -2  -5  -3   33.20    5.90
   2   5   3   34.90    4.40
  -3  -5  -3   -5.00    2.00
   3   5   3   -0.90    2.00
   5  -6  -3  577.74   31.30
   5  -6  -3  625.84   32.30
   5  -6  -3  580.64   33.80
   5  -6  -3  550.24   33.00
   4  -6  -3   -0.50    2.20
   4  -6  -3   -2.50    1.80
   4  -6  -3    3.30    2.50
   4  -6  -3   -0.10    1.30
   4  -6  -3    2.00    2.40
   3  -6  -3   93.69    8.30
   3  -6  -3   84.39    8.50
   2  -6  -3   95.89    9.80
   2  -6  -3  106.19    8.50
   1  -6  -3   88.19    6.80
   1  -6  -3   59.89    7.50
   0  -6  -3  236.48   13.00
   0  -6  -3  204.98   15.10
  -1  -6  -3   89.49    6.10
  -1  -6  -3  108.99   10.00
  -2  -6  -3    5.70    3.60
   4  -7  -3   32.10    6.10
   4  -7  -3   17.50    5.10
   3  -7  -3    5.20    2.90
   3  -7  -3   12.70    3.60
   2  -7  -3   -1.20    1.50
   2  -7  -3   -0.10    2.70
   1  -7  -3   44.20    6.40
   1  -7  -3   52.79    5.30
   0  -7  -3   -1.60    1.90
   0  -7  -3    5.40    1.70
  -1  -7  -3    2.00    1.30
  -1  -7  -3    2.70    2.70
   0  -9   4   -0.30    1.50
   0  -9   4    1.90    2.70
   1  -9   4    8.70    3.20
   1  -9   4   10.70    3.00
   2  -9   4   41.30    7.40
   3  -9   4   11.20    3.90
   3  -9   4   15.60    4.70
   4  -9   4    5.40    2.80
   4  -9   4   12.40    3.90
  -2  -8   4   14.40    3.90
  -1  -8   4    2.50    2.30
  -1  -8   4   -1.90    1.60
   0  -8   4    1.30    1.90
   0  -8   4    2.50    2.00
   1  -8   4    2.20    2.30
   1  -8   4    3.50    2.30
   2  -8   4    8.10    3.20
   2  -8   4    3.90    2.50
   3  -8   4    6.70    2.60
   3  -8   4    5.10    2.30
  -4   8  -4    6.60    3.20
   4  -8   4    5.80    3.10
   4  -8   4    5.20    3.10
   4  -8   4    8.20    3.10
  -5   8  -4   -2.20    2.90
   5  -8   4   -3.80    3.00
   5  -8   4    3.00    3.30
   5  -8   4   -1.90    3.10
  -3  -7   4    8.80    3.10
   2   7  -4    6.10    3.20
   2   7  -4   18.50    4.20
  -2  -7   4   11.10    2.90
   1   7  -4    3.20    2.20
   1   7  -4    2.70    2.40
  -1  -7   4    4.70    2.00
  -1  -7   4    0.20    1.40
   0   7  -4   15.70    3.90
   0  -7   4   14.10    3.00
   0  -7   4   14.50    3.60
  -1   7  -4   -1.80    1.40
   1  -7   4    1.50    1.70
   1  -7   4   -1.20    1.50
  -2   7  -4   18.40    3.70
   2  -7   4   15.90    3.20
   2  -7   4   26.30    4.70
  -3   7  -4  113.99    9.70
  -3   7  -4  109.29    8.50
   3  -7   4  115.09   10.10
   3  -7   4  122.69    8.50
   3  -7   4  120.89    9.60
  -4   7  -4   34.10    5.20
   4  -7   4   23.80    4.80
   4  -7   4   37.50    5.90
  -5   7  -4   -0.60    2.90
   5  -7   4   -0.60    2.30
   5  -7   4    1.40    2.80
   4   6  -4    2.10    2.90
   4   6  -4    5.40    3.50
  -4  -6   4   10.80    3.60
   3   6  -4    3.20    1.70
   3   6  -4   -0.20    3.30
   3   6  -4    3.90    2.70
   3   6  -4    1.20    1.90
  -3  -6   4    3.00    2.00
   2   6  -4    9.70    2.80
   2   6  -4    9.00    2.80
   2   6  -4   11.50    3.10
   2   6  -4    8.90    2.40
  -2  -6   4    8.90    2.90
   1   6  -4   -0.30    1.70
   1   6  -4   -0.50    1.20
  -1  -6   4    0.00    1.30
  -1  -6   4    0.90    1.10
   0   6  -4  131.29    7.80
   0   6  -4  123.89    9.60
   0  -6   4  111.29    8.30
   0  -6   4  116.49    9.40
  -1   6  -4   57.39    5.70
   1  -6   4   50.29    5.60
   1  -6   4   44.10    5.30
  -2   6  -4  647.84   33.80
  -2   6  -4  659.63   32.10
   2  -6   4  616.14   33.70
   2  -6   4  646.74   32.00
   2  -6   4  659.53   32.90
  -3   6  -4    1.10    1.50
  -3   6  -4    4.00    2.40
   3  -6   4    4.30    2.20
  -4   6  -4   35.40    4.90
  -4   6  -4   37.10    5.30
   4  -6   4   28.10    5.10
   4  -6   4   40.40    6.00
  -5   6  -4  163.88   13.60
   5  -6   4  201.78   14.30
   5  -6   4  202.18   14.00
   6  -6   4   35.60    6.50
   6  -6   4   47.10    7.80
   5   5  -4   60.89    7.90
  -5  -5   4   60.99    7.90
   4   5  -4   33.40    4.60
   4   5  -4   38.90    5.60
  -4  -5   4   22.60    4.70
   3   5  -4    9.10    2.70
   3   5  -4   10.00    2.60
   3   5  -4    6.80    2.90
   3   5  -4    8.50    2.80
  -3  -5   4    8.60    3.00
   2   5  -4  149.59   10.00
   2   5  -4  144.29   10.50
   2   5  -4  145.19   10.70
   2   5  -4  169.28   10.40
  -2  -5   4  152.78   11.00
   1   5  -4  200.68   11.60
   1   5  -4  206.38   11.60
   1   5  -4  207.98   12.00
   1   5  -4  195.38   12.90
  -1  -5   4  180.98   12.50
  -1  -5   4  185.18   11.60
   0   5  -4   29.70    3.90
   0   5  -4   23.90    2.90
   0  -5   4   24.50    4.30
   0  -5   4   25.90    3.10
  -1   5  -4  270.17   16.00
   1  -5   4  280.47   15.00
   1  -5   4  269.67   14.90
   1  -5   4  267.97   16.10
  -2   5  -4  305.27   18.20
  -2   5  -4  350.76   19.20
   2  -5   4  366.66   18.40
   2  -5   4  325.47   19.20
  -3   5  -4  250.97   14.70
  -3   5  -4  223.58   14.00
   3  -5   4  220.98   14.30
   3  -5   4  220.78   13.80
  -4   5  -4   61.89    6.40
  -4   5  -4   59.09    6.40
   4  -5   4   69.99    6.70
   4  -5   4   72.29    7.10
  -5   5  -4  261.27   16.90
   5  -5   4  236.18   16.30
   5  -5   4  227.18   15.70
   6  -5   4    9.80    3.50
   6  -5   4   12.10    4.50
   5   4  -4    2.40    2.20
   5   4  -4    1.40    2.90
  -5  -4   4    0.10    2.50
   4   4  -4  319.67   17.80
   4   4  -4  292.67   18.40
   4   4  -4  227.48   22.00
  -4  -4   4  315.77   18.90
   3   4  -4  425.76   22.50
   3   4  -4  407.66   23.30
   3   4  -4  413.16   23.10
  -3  -4   4  433.96   23.90
   2   4  -4    6.50    2.30
   2   4  -4    5.40    2.00
   2   4  -4    3.60    2.10
   2   4  -4    5.50    2.20
  -2  -4   4    5.10    1.70
   1   4  -4    3.50    1.70
   1   4  -4    1.90    1.10
   1   4  -4    5.20    1.60
  -1  -4   4    1.70    1.60
   0   4  -4 8704.63  410.86
   0   4  -4 8940.81  409.96
   0  -4   4 8747.02  409.96
   0  -4   4 9999.00  409.26
   0  -4   4 9251.57  411.06
  -1   4  -4  233.08   13.50
  -1   4  -4  251.97   13.20
   1  -4   4  225.48   13.50
   1  -4   4  223.08   12.90
   1  -4   4  211.78   12.10
  -2   4  -4  102.19    7.90
  -2   4  -4  116.59    8.00
   2  -4   4  112.39    7.80
   2  -4   4   97.99    7.70
  -3   4  -4  439.76   23.50
  -3   4  -4  424.46   23.00
   3  -4   4  426.56   23.10
   3  -4   4  428.86   23.20
  -4   4  -4  511.45   27.80
  -4   4  -4  526.65   27.20
   4  -4   4  489.45   26.80
   4  -4   4  488.45   27.50
  -5   4  -4    3.30    2.40
   5  -4   4    4.60    2.70
   5  -4   4    6.00    2.10
   6  -4   4   13.00    4.70
   6  -4   4   14.00    3.80
   6   3  -4   -0.70    2.60
  -6  -3   4    0.20    3.10
   5   3  -4  605.74   32.10
   5   3  -4  602.74   32.50
   5   3  -4  611.64   33.10
  -5  -3   4  529.95   32.40
   4   3  -4   45.70    5.30
   4   3  -4   46.20    5.60
   4   3  -4   43.50    5.70
  -4  -3   4   59.49    7.30
   3   3  -4  282.57   16.50
   3   3  -4  264.97   16.30
   3   3  -4  276.57   15.30
  -3  -3   4  261.07   16.40
   2   3  -4  386.66   21.00
   2   3  -4  444.06   19.90
   2   3  -4  377.46   20.90
   2   3  -4  360.76   21.00
  -2  -3   4  373.26   21.10
   1   3  -4 1910.61   95.39
   1   3  -4 2200.58   97.19
   1   3  -4 2159.58   97.39
  -1  -3   4 2150.28   97.39
   0   3  -4   14.00    2.50
   0   3  -4   15.10    2.70
   0  -3   4   16.50    1.60
   0  -3   4   12.70    2.60
   0  -3   4   16.40    3.00
  -1   3  -4  669.83   33.00
  -1   3  -4  666.33   32.90
   1  -3   4  718.73   33.10
   1  -3   4  640.14   33.00
  -2   3  -4  563.14   28.10
  -2   3  -4  541.05   28.90
   2  -3   4  603.44   28.40
   2  -3   4  550.64   28.60
  -3   3  -4   13.80    3.20
  -3   3  -4   11.80    2.60
   3  -3   4   13.90    3.50
   3  -3   4   14.00    2.80
  -4   3  -4   85.99    7.20
  -4   3  -4   86.99    8.10
   4  -3   4   95.39    7.40
   4  -3   4   89.69    8.30
  -5   3  -4  192.28   13.90
   5  -3   4  142.49   13.00
   5  -3   4  197.18   12.30
   6  -3   4   16.20    5.30
   6  -3   4   25.00    4.40
   6   2  -4    2.50    3.20
   5   2  -4  427.26   24.40
   5   2  -4  389.06   23.50
   5   2  -4  413.56   25.10
  -5  -2   4  442.16   25.10
   4   2  -4  135.09   10.40
   4   2  -4  148.19   11.20
   4   2  -4  146.19   10.10
  -4  -2   4  142.39   10.80
   3   2  -4   19.50    3.30
   3   2  -4   14.10    3.10
   3   2  -4   18.30    3.90
  -3  -2   4   16.30    3.40
   2   2  -4 2688.53  119.89
   2   2  -4 2566.24  121.49
   2   2  -4 2734.43  121.89
   2   2  -4 2636.94  121.69
  -2  -2   4 2584.84  121.49
   1   2  -4  337.47   18.90
   1   2  -4  401.66   17.00
   1   2  -4  362.26   19.00
  -1  -2   4  329.07   18.50
   0   2  -4 1948.61   95.99
   0   2  -4 1952.20   95.69
   0  -2   4 2067.99   96.29
   0  -2   4 2412.66   97.89
  -1   2  -4   47.10    4.40
  -1   2  -4   40.10    3.50
   1  -2   4   41.70    4.10
   1  -2   4   41.40    3.60
  -2   2  -4    3.00    1.70
  -2   2  -4    0.20    0.80
   2  -2   4    1.80    1.00
   2  -2   4    1.90    1.50
  -3   2  -4   31.30    3.50
  -3   2  -4   30.90    4.40
   3  -2   4   35.50    4.50
   3  -2   4   33.70    3.50
  -4   2  -4   92.19    8.10
   4  -2   4   82.99    6.50
   4  -2   4   69.09    7.70
  -5   2  -4   60.09    6.70
   5  -2   4   61.59    5.60
   5  -2   4   44.60    8.20
   6  -2   4   15.90    3.40
   6  -2   4   13.70    5.80
   6  -2   4   17.30    3.40
   6   1  -4    0.70    2.50
   5   1  -4   -1.20    1.60
   5   1  -4   -2.40    1.30
  -5  -1   4   -1.40    1.90
   4   1  -4  167.88   11.90
   4   1  -4  185.58   12.70
  -4  -1   4  169.08   12.20
   3   1  -4 1024.30   48.00
   3   1  -4  980.60   48.50
  -3  -1   4  941.11   48.00
   2   1  -4  489.45   25.70
   2   1  -4  552.64   26.40
  -2  -1   4  478.45   25.70
   1   1  -4   67.59    5.00
   1   1  -4   66.29    5.40
  -1  -1   4   66.79    5.10
  -1  -1   4   61.59    5.30
   0   1  -4   44.50    3.50
   0   1  -4   39.50    4.00
   0  -1   4   38.40    4.00
   0  -1   4   45.50    3.50
  -1   1  -4  168.58    8.90
  -1   1  -4  169.28   10.40
   1  -1   4  171.58    9.00
   1  -1   4  165.98    8.80
   1  -1   4  160.98   10.20
  -2   1  -4   73.69    4.90
  -2   1  -4   76.49    6.60
   2  -1   4   80.19    4.90
   2  -1   4   77.69    6.60
   2  -1   4   84.59    5.80
  -3   1  -4   84.39    7.20
   3  -1   4   86.09    7.40
   3  -1   4   82.49    5.50
  -4   1  -4   30.20    4.60
   4  -1   4   22.20    5.50
   4  -1   4   24.20    3.00
  -5   1  -4   84.49    8.30
   5  -1   4   88.59    6.70
   5  -1   4   80.69    6.40
   5  -1   4   63.99    7.80
   5  -1   4   77.09    8.60
   6  -1   4   48.60    5.40
   6  -1   4   48.50    6.00
   7   0  -4  157.08   14.30
   6   0  -4   30.50    6.00
   5   0  -4    0.80    1.80
   4   0  -4   26.90    5.00
   4   0  -4   25.40    4.40
  -4   0   4   30.90    5.20
   3   0  -4  400.56   22.30
   3   0  -4  410.26   22.10
  -3   0   4  402.76   22.10
   2   0  -4  178.48   11.30
   2   0  -4  177.88   10.90
  -2   0   4  186.58   11.10
   1   0  -4   30.30    2.40
   1   0  -4   25.50    3.40
   1   0  -4   29.60    2.90
  -1   0   4   29.90    3.00
  -1   0   4   28.50    3.50
   0   0  -4   85.59    6.30
   0   0  -4   85.69    5.10
   0   0  -4   86.89    5.00
   0   0   4   85.49    5.00
   0   0   4   84.59    5.10
   0   0   4   84.89    6.40
  -1   0  -4  112.69    5.80
  -1   0  -4  119.59    8.00
   1   0   4  104.09    5.70
   1   0   4  111.79    7.80
   1   0   4  118.49    6.80
  -2   0  -4  349.57   19.40
   2   0   4  345.47   17.90
   2   0   4  319.47   18.60
  -3   0  -4  114.19    9.00
   3   0   4  111.09    6.30
   3   0   4  122.79    8.70
   3   0   4  120.29    9.30
   3   0   4  117.99    6.30
  -4   0  -4  363.06   21.90
   4   0   4  370.46   21.30
   4   0   4  304.37   24.90
   4   0   4  404.86   18.50
   4   0   4  375.56   18.40
   5   0   4    4.40    1.70
   5   0   4    3.30    2.60
   5   0   4    6.00    1.70
   5   0   4    3.20    3.30
   6   0   4   -1.50    4.50
   6   0   4   -0.20    2.40
   6   0   4   -2.80    1.60
   7  -1  -4   34.00    6.90
   7  -1  -4   37.80    6.90
   6  -1  -4   40.50    7.20
   5  -1  -4   74.99    7.90
   5  -1  -4   67.09    9.40
   4  -1  -4  571.44   31.40
   4  -1  -4  604.04   31.20
   3  -1  -4  151.48   10.00
   3  -1  -4  140.09   10.10
   2  -1  -4  332.37   17.60
   2  -1  -4  322.97   18.10
   1  -1  -4  104.09    6.40
   1  -1  -4  100.39    7.20
   1  -1  -4  103.09    6.50
  -1   1   4   93.69    7.10
   0  -1  -4    2.20    1.00
   0  -1  -4    2.90    1.40
   0  -1  -4    1.80    0.70
   0   1   4    2.20    1.10
   0   1   4    2.30    1.40
  -1  -1  -4    7.00    1.90
  -1  -1  -4    2.10    1.90
   1   1   4    7.90    2.40
   1   1   4    6.10    2.10
  -2  -1  -4  913.51   45.10
   2   1   4  922.11   44.00
   2   1   4  890.71   44.60
  -3  -1  -4  217.68   14.00
   3   1   4  206.28   13.40
   3   1   4  219.88   14.10
  -4  -1  -4  618.04   33.00
   4   1   4  557.24   32.70
   4   1   4  627.84   33.00
   5   1   4   24.00    2.10
   5   1   4   10.30    4.50
   7  -2  -4   35.00    7.10
   7  -2  -4   37.70    7.60
   6  -2  -4  141.79   12.00
   6  -2  -4  129.59   11.90
   5  -2  -4   57.09    6.40
   5  -2  -4   56.69    6.80
   5  -2  -4   50.69    6.50
   4  -2  -4  158.88   11.40
   4  -2  -4  144.49   10.80
   3  -2  -4   73.69    6.60
   3  -2  -4   74.69    6.70
   3  -2  -4   83.19    7.00
   2  -2  -4  767.12   37.10
   2  -2  -4  775.42   37.60
   2  -2  -4  732.13   36.90
   2  -2  -4  762.42   37.20
   1  -2  -4 1095.79   49.99
   1  -2  -4 1076.99   50.79
   1  -2  -4 1061.89   49.90
   1  -2  -4 1073.49   50.99
  -1   2   4 1026.10   50.79
   0  -2  -4  148.69    9.30
   0  -2  -4  148.79    7.70
   0  -2  -4  144.09    9.10
   0  -2  -4  139.39    7.60
   0   2   4  145.89    9.20
   0   2   4  146.39    9.40
  -1  -2  -4  210.48   13.00
   1   2   4  220.68   13.30
   1   2   4  226.38   13.40
  -2  -2  -4 1540.45   74.79
   2   2   4 1618.34   75.49
   2   2   4 1591.54   75.09
  -3  -2  -4   20.50    4.30
   3   2   4   11.80    3.50
   3   2   4   20.60    4.30
  -4  -2  -4   24.20    4.70
   4   2   4   24.50    5.00
   4   2   4   24.90    5.00
   5   2   4   28.60    6.20
   6  -3  -4    1.20    1.80
   6  -3  -4    2.70    2.80
   5  -3  -4   50.69    6.30
   5  -3  -4   62.49    7.10
   5  -3  -4   64.09    7.00
   4  -3  -4   11.50    2.90
   4  -3  -4   10.30    2.80
   4  -3  -4    9.40    3.00
   4  -3  -4   14.10    3.50
   3  -3  -4  994.70   50.19
   3  -3  -4 1071.89   50.69
   3  -3  -4 1041.40   50.49
   3  -3  -4 1013.90   50.39
   2  -3  -4   83.79    6.60
   2  -3  -4   86.69    6.90
   2  -3  -4   84.99    7.00
   2  -3  -4   81.89    6.70
   2  -3  -4   97.89    7.10
   1  -3  -4    0.90    0.90
   1  -3  -4   -0.40    1.00
   1  -3  -4    1.00    1.30
   1  -3  -4    0.00    0.70
   0  -3  -4  378.66   16.90
   0  -3  -4  328.07   16.60
   0  -3  -4  350.76   18.40
   0  -3  -4  336.57   18.80
   0   3   4  337.27   18.90
   0   3   4  316.17   18.20
  -1  -3  -4  756.52   36.70
  -1  -3  -4  725.03   37.10
   1   3   4  730.13   36.50
   1   3   4  722.53   37.30
  -2  -3  -4  726.63   37.20
   2   3   4  707.63   38.60
   2   3   4  783.12   37.70
  -3  -3  -4  348.17   20.60
   3   3   4  363.16   21.00
  -4  -3  -4   83.39    7.90
   4   3   4   95.89    9.50
   6  -4  -4   11.70    4.10
   6  -4  -4   11.90    3.90
   5  -4  -4    2.00    1.80
   5  -4  -4   -0.50    2.30
   4  -4  -4    0.90    1.70
   4  -4  -4   -1.10    1.10
   4  -4  -4   -0.20    1.10
   4  -4  -4    0.70    1.20
   3  -4  -4  172.48   11.70
   3  -4  -4  181.18   11.90
   3  -4  -4  186.88   12.50
   3  -4  -4  191.68   12.70
   3  -4  -4  176.18   12.30
   2  -4  -4  246.08   14.70
   2  -4  -4  255.07   14.60
   2  -4  -4  246.48   14.70
   2  -4  -4  253.17   14.70
   2  -4  -4  257.47   15.90
   1  -4  -4  624.74   30.30
   1  -4  -4  606.14   30.20
   1  -4  -4  610.14   30.40
   1  -4  -4  612.14   32.60
   0  -4  -4  446.76   21.30
   0  -4  -4  428.26   23.80
   0   4   4  455.25   22.70
   0   4   4  404.86   23.80
  -1  -4  -4   -0.90    1.40
  -1  -4  -4   -1.00    1.30
   1   4   4   -0.20    1.50
   1   4   4   -0.30    1.60
  -2  -4  -4  689.83   36.70
  -2  -4  -4  650.63   34.50
   2   4   4  674.63   34.90
   2   4   4  705.83   36.90
  -3  -4  -4   -4.70    2.00
   3   4   4   -1.90    1.80
   4   4   4   17.20    4.30
   6  -5  -4   15.20    4.30
   6  -5  -4   14.30    4.50
   5  -5  -4  330.87   20.40
   5  -5  -4  326.37   21.20
   4  -5  -4   23.10    4.30
   4  -5  -4   18.50    4.40
   4  -5  -4   26.10    5.40
   4  -5  -4   21.90    4.40
   3  -5  -4   87.99    7.80
   3  -5  -4   92.59    8.10
   3  -5  -4   83.19    8.20
   3  -5  -4   84.19    7.00
   3  -5  -4   94.49    8.00
   2  -5  -4   47.90    4.60
   2  -5  -4   52.69    5.20
   2  -5  -4   54.79    6.80
   2  -5  -4   51.49    5.00
   2  -5  -4   50.89    5.20
   1  -5  -4   25.40    3.30
   1  -5  -4   28.50    5.30
   1  -5  -4   25.20    3.90
   0  -5  -4  748.53   36.50
   0  -5  -4  809.82   39.80
   0  -5  -4  696.33   35.90
   0   5   4  781.12   39.70
  -1  -5  -4    6.10    2.50
   1   5   4    7.50    3.40
  -2  -5  -4   -2.90    1.60
  -2  -5  -4   -1.70    2.00
   2   5   4    0.80    2.00
  -3  -5  -4   13.50    3.60
   5  -6  -4  223.38   14.90
   5  -6  -4  227.68   16.30
   5  -6  -4  177.08   18.40
   4  -6  -4   16.90    3.40
   4  -6  -4   18.50    4.90
   4  -6  -4   30.90    5.20
   4  -6  -4   16.40    4.40
   3  -6  -4   -0.80    1.80
   3  -6  -4    4.40    2.70
   3  -6  -4    1.30    1.70
   2  -6  -4  339.77   20.20
   2  -6  -4  361.26   20.60
   2  -6  -4  370.06   23.30
   1  -6  -4  111.59    8.10
   1  -6  -4  112.29   10.00
   0  -6  -4  181.78   10.30
   0  -6  -4  159.88   13.10
  -1  -6  -4   44.10    6.40
   3  -7  -4    1.70    1.80
   3  -7  -4    1.60    3.00
   2  -7  -4   13.40    3.70
   2  -7  -4   20.40    3.90
   2  -7  -4   15.40    5.90
   1  -7  -4    5.80    3.50
   1  -7  -4   -2.70    2.40
   1  -7  -4    3.60    2.00
   0  -9   5   -4.80    2.70
   1  -9   5   31.30    6.40
   1  -9   5   21.60    4.10
   2  -9   5   15.90    4.40
   3  -9   5   -4.10    2.50
   3  -9   5   -2.70    2.50
  -2  -8   5   34.90    5.90
  -1  -8   5   12.80    3.60
  -1  -8   5   15.80    4.10
   0  -8   5   11.50    3.60
   0  -8   5   13.60    4.30
   1  -8   5    0.20    2.10
   1  -8   5   -0.70    1.80
   2  -8   5    3.80    3.10
   2  -8   5    3.30    2.30
  -3   8  -5   -0.80    2.50
   3  -8   5   -1.20    1.60
   3  -8   5   -0.10    1.80
   3  -8   5    1.20    1.80
  -4   8  -5   16.00    3.90
   4  -8   5   26.40    5.30
   4  -8   5   20.90    4.20
   4  -8   5   29.60    6.30
   3   7  -5   60.99    7.50
   3   7  -5   52.99    6.20
   3   7  -5   56.99    7.00
  -3  -7   5   68.29    8.00
   2   7  -5    6.40    2.90
   2   7  -5   -2.00    2.50
  -2  -7   5    5.10    2.60
   1   7  -5    4.10    2.10
   1   7  -5    4.60    3.00
  -1  -7   5    4.60    2.10
  -1  -7   5    2.00    1.70
   0   7  -5   91.59    8.60
   0  -7   5   82.69    8.40
   0  -7   5   96.49    7.50
  -1   7  -5    6.70    2.20
   1  -7   5    5.90    2.80
   1  -7   5    8.70    2.60
  -2   7  -5   -1.40    2.00
  -2   7  -5   -2.70    1.40
   2  -7   5    2.10    2.40
   2  -7   5    0.70    1.50
   2  -7   5   -2.20    1.30
  -3   7  -5   -0.30    2.00
  -3   7  -5   -0.70    2.00
   3  -7   5    1.90    2.00
   3  -7   5   -0.20    1.40
   3  -7   5    1.50    1.80
  -4   7  -5   -1.30    2.30
   4  -7   5    1.80    2.00
   4  -7   5    5.60    2.50
  -5   7  -5   21.90    4.30
   5  -7   5   24.00    5.30
   5  -7   5   30.20    5.90
   4   6  -5    8.70    3.00
   4   6  -5   11.90    4.80
  -4  -6   5   17.00    4.50
   3   6  -5   -3.40    1.70
   3   6  -5   -3.40    2.30
   3   6  -5    1.20    2.00
  -3  -6   5    1.00    1.60
   2   6  -5   31.70    4.30
   2   6  -5   34.40    4.70
   2   6  -5   33.60    4.50
   2   6  -5   27.30    5.00
  -2  -6   5   29.20    5.10
   1   6  -5   29.40    4.90
   1   6  -5   38.10    4.20
   1   6  -5   31.10    4.20
   1   6  -5   37.60    4.40
  -1  -6   5   39.70    5.30
  -1  -6   5   31.70    4.10
   0   6  -5   17.60    3.30
   0   6  -5   36.50    4.60
   0  -6   5   25.60    3.30
   0  -6   5   25.80    5.00
  -1   6  -5   56.99    6.00
   1  -6   5   48.10    4.90
   1  -6   5   57.79    6.00
   1  -6   5   50.99    5.30
  -2   6  -5   12.10    3.40
  -2   6  -5   13.50    3.00
   2  -6   5    6.10    2.30
   2  -6   5   12.30    2.60
   2  -6   5   11.20    2.80
  -3   6  -5   16.90    3.40
  -3   6  -5   17.50    3.90
   3  -6   5   24.60    4.70
   3  -6   5   20.50    4.10
  -4   6  -5  164.98   12.40
  -4   6  -5  155.08   12.10
   4  -6   5  176.88   14.30
   4  -6   5  169.18   12.40
  -5   6  -5   -4.70    2.50
   5  -6   5    0.70    1.90
   5  -6   5    3.50    3.30
   6  -6   5    3.40    4.00
   6  -6   5   -0.20    2.90
   5   5  -5  149.29   12.90
  -5  -5   5  152.48   13.50
   4   5  -5    0.20    1.70
   4   5  -5    1.20    6.00
   4   5  -5   -2.00    2.20
  -4  -5   5   -0.20    2.10
   3   5  -5   10.50    2.70
   3   5  -5   13.00    3.30
   3   5  -5   10.10    3.20
   3   5  -5    5.00    2.50
  -3  -5   5   17.40    4.10
   2   5  -5   23.30    4.30
   2   5  -5   19.90    3.80
   2   5  -5   18.60    3.40
   2   5  -5   14.60    3.20
  -2  -5   5   21.90    4.20
   1   5  -5   48.40    5.20
   1   5  -5   52.49    4.50
   1   5  -5   52.79    5.10
  -1  -5   5   48.40    5.60
  -1  -5   5   45.40    4.50
   0   5  -5    2.80    1.80
   0   5  -5    3.70    1.40
   0  -5   5    2.60    1.50
   0  -5   5    1.40    1.50
   0  -5   5    3.90    1.30
  -1   5  -5    6.40    2.20
  -1   5  -5    8.20    2.40
   1  -5   5    7.30    2.50
   1  -5   5    8.60    1.60
   1  -5   5   10.00    2.60
  -2   5  -5    7.60    2.90
  -2   5  -5   13.30    2.90
   2  -5   5    6.10    2.10
   2  -5   5    9.00    2.60
  -3   5  -5    2.10    1.80
  -3   5  -5    0.40    2.10
   3  -5   5    1.00    1.60
   3  -5   5   -0.70    1.70
  -4   5  -5   45.30    5.60
  -4   5  -5   46.70    5.80
   4  -5   5   50.39    5.70
  -5   5  -5  802.92   42.00
  -5   5  -5  737.13   39.40
   5  -5   5  683.93   38.70
   5  -5   5  760.02   40.00
   6  -5   5    0.10    2.80
   6  -5   5    1.80    3.10
   5   4  -5    3.10    2.10
   5   4  -5    4.50    2.70
  -5  -4   5    5.20    3.00
   4   4  -5   60.79    6.60
   4   4  -5   46.60    6.00
   4   4  -5   51.19    5.40
   4   4  -5   46.80    6.40
  -4  -4   5   54.39    6.70
   3   4  -5    2.00    2.00
   3   4  -5    3.00    1.70
   3   4  -5    2.10    1.80
   3   4  -5   -0.30    1.70
  -3  -4   5    4.10    3.10
   2   4  -5   -1.80    1.40
   2   4  -5    1.40    1.70
   2   4  -5    2.00    1.50
   2   4  -5   -1.00    1.10
  -2  -4   5   -0.40    1.10
   1   4  -5   85.49    5.50
   1   4  -5   79.09    7.00
   1   4  -5   83.99    6.80
  -1  -4   5   82.49    7.10
   0   4  -5  145.09   10.10
   0   4  -5  151.58    9.90
   0  -4   5  155.78    8.20
   0  -4   5  158.38   10.10
   0  -4   5  146.59   10.20
  -1   4  -5  265.67   15.30
  -1   4  -5  283.47   16.20
   1  -4   5  265.17   15.40
   1  -4   5  263.07   13.50
   1  -4   5  256.57   15.20
  -2   4  -5  233.08   13.50
   2  -4   5  224.98   13.80
   2  -4   5  213.98   13.40
  -3   4  -5  117.29    8.40
  -3   4  -5  105.29    8.80
   3  -4   5  106.99    8.80
   3  -4   5  106.99    8.20
  -4   4  -5  307.17   18.20
  -4   4  -5  307.37   19.20
   4  -4   5  326.37   23.20
   4  -4   5  300.67   18.00
   5  -4   5   38.50    5.10
   5  -4   5   40.20    6.10
   6  -4   5   -0.50    2.70
   6  -4   5   -0.10    2.20
  -6  -3   5   52.39   11.50
   5   3  -5   53.19    7.00
   5   3  -5   46.20    6.10
  -5  -3   5   57.29    7.40
  -4  -3   5   12.10    3.20
   3   3  -5  107.69    8.80
   3   3  -5  103.79    8.40
   3   3  -5   88.99    8.30
   3   3  -5   99.09    7.10
  -3  -3   5  102.99    8.50
   2   3  -5   86.89    7.30
   2   3  -5   89.39    7.40
   2   3  -5   82.39    5.60
   2   3  -5   78.89    7.00
  -2  -3   5   77.59    7.00
   1   3  -5   42.30    5.40
   1   3  -5   43.70    2.90
   1   3  -5   44.70    4.60
  -1  -3   5   38.10    4.40
   0   3  -5 1062.29   51.09
   0   3  -5 1043.90   50.79
   0  -3   5 1076.39   51.29
   0  -3   5 1078.69   50.89
  -1   3  -5    9.10    2.50
  -1   3  -5    8.70    2.00
   1  -3   5    7.00    2.30
   1  -3   5    7.60    2.00
  -2   3  -5   41.40    5.20
  -2   3  -5   41.30    4.10
   2  -3   5   47.10    4.40
   2  -3   5   38.40    4.60
  -3   3  -5  882.61   46.80
  -3   3  -5  941.81   45.20
   3  -3   5  918.91   46.70
   3  -3   5 1000.00   45.50
  -4   3  -5   29.00    5.10
  -4   3  -5   30.50    4.20
   4  -3   5   31.20    5.70
   4  -3   5   28.70    4.00
   5  -3   5   52.09    7.20
   5  -3   5   50.09    5.50
   6  -3   5    3.50    2.80
   6  -3   5   13.40    3.60
   6   2  -5    7.80    4.10
  -6  -2   5   12.50    4.20
   5   2  -5    2.30    2.60
   5   2  -5    2.40    2.30
   5   2  -5    1.40    2.20
  -5  -2   5   -0.10    2.20
   4   2  -5   67.39    7.00
   4   2  -5   73.19    7.70
  -4  -2   5   73.49    8.90
   3   2  -5    8.20    2.60
   3   2  -5    4.00    1.80
   3   2  -5    2.20    1.90
  -3  -2   5    3.10    1.70
   2   2  -5  708.43   33.70
   2   2  -5  623.54   32.90
   2   2  -5  636.64   30.70
  -2  -2   5  639.44   33.00
   1   2  -5    0.10    0.70
   1   2  -5   -0.60    1.10
  -1  -2   5    1.30    1.20
  -1  -2   5    0.90    1.00
   0   2  -5    2.50    1.30
   0   2  -5    2.40    1.60
   0  -2   5    1.60    1.10
   0  -2   5    1.50    1.50
  -1   2  -5 1445.46   67.79
  -1   2  -5 1422.76   66.49
   1  -2   5 1377.06   67.99
   1  -2   5 1471.55   66.69
   1  -2   5 1455.55   65.09
  -2   2  -5 1148.79   50.19
   2  -2   5 1064.59   49.99
   2  -2   5  980.70   51.69
  -3   2  -5   57.09    6.10
  -3   2  -5   52.79    4.60
   3  -2   5   59.59    6.40
   3  -2   5   57.09    4.70
  -4   2  -5  417.06   24.70
   4  -2   5  428.86   25.00
   4  -2   5  437.76   22.20
   5  -2   5   25.80    3.70
   5  -2   5   32.60    6.60
   6  -2   5    1.30    3.60
   6  -2   5   15.70    3.90
   6  -2   5    6.50    2.50
   6   1  -5   18.90    5.40
   5   1  -5  123.39   10.30
   5   1  -5  108.49   10.70
  -5  -1   5  144.29   11.20
   4   1  -5  623.94   33.10
   4   1  -5  566.74   32.00
  -4  -1   5  632.84   33.40
   3   1  -5   30.90    4.10
   3   1  -5   28.80    4.30
   3   1  -5   33.10    4.60
  -3  -1   5   30.20    4.20
   2   1  -5  888.91   42.60
   2   1  -5  835.32   41.60
  -2  -1   5  828.52   41.60
   1   1  -5 1450.75   70.49
   1   1  -5 1507.35   69.59
  -1  -1   5 1479.85   69.49
  -1  -1   5 1537.15   70.69
   0   1  -5  284.17   16.30
   0   1  -5  291.47   15.00
   0  -1   5  297.87   16.50
   0  -1   5  284.77   15.00
  -1   1  -5   31.90    4.20
  -1   1  -5   32.40    2.80
   1  -1   5   29.70    2.70
   1  -1   5   29.70    3.90
   1  -1   5   32.40    2.80
  -2   1  -5    6.40    1.30
  -2   1  -5    5.20    1.90
   2  -1   5    6.80    1.30
   2  -1   5    6.70    2.50
   2  -1   5    5.20    1.60
  -3   1  -5  221.58   15.00
   3  -1   5  242.68   12.30
   3  -1   5  236.98   14.00
   3  -1   5  240.08   15.40
  -4   1  -5    1.80    2.00
   4  -1   5    6.20    3.00
   4  -1   5    2.00    1.30
   4  -1   5    3.70    2.00
   5  -1   5   47.30    6.60
   5  -1   5   41.90    6.10
   5  -1   5   44.90    4.20
   5  -1   5   40.60    4.30
   6  -1   5    3.80    2.00
   6  -1   5    0.20    3.20
   6  -1   5    2.10    3.30
   6   0  -5   58.59    8.10
   5   0  -5  149.69   11.90
   5   0  -5  169.18   13.10
   4   0  -5    1.30    1.40
   4   0  -5    3.90    1.70
  -4   0   5    4.00    2.50
   3   0  -5  265.07   17.10
   3   0  -5  291.57   17.00
   3   0  -5  289.87   17.60
  -3   0   5  307.37   17.30
   2   0  -5  408.86   21.90
   2   0  -5  416.86   23.00
  -2   0   5  421.96   22.10
   1   0  -5  790.12   39.00
   1   0  -5  812.62   40.30
   1   0  -5  901.31   38.30
  -1   0   5  773.72   40.10
  -1   0   5  802.52   39.00
   0   0  -5 1177.48   53.79
   0   0  -5 1169.48   53.89
   0   0  -5 1162.88   55.89
   0   0   5 1139.79   55.89
   0   0   5 1186.88   53.69
   1   0   5  355.56   15.80
   1   0   5  313.37   18.70
   1   0   5  324.27   17.30
  -2   0  -5  217.38   14.30
   2   0   5  236.18   14.40
   2   0   5  218.28   12.70
  -3   0  -5  274.27   17.20
   3   0   5  288.57   17.40
   3   0   5  260.37   15.90
  -4   0  -5  576.54   32.00
   4   0   5  558.14   30.60
   4   0   5  584.74   32.00
   5   0   5   -2.10    2.50
   6  -1  -5   74.59    9.10
   5  -1  -5  279.77   18.80
   5  -1  -5  278.77   18.10
   4  -1  -5   36.80    5.00
   4  -1  -5   34.70    5.10
   4  -1  -5   37.90    5.50
   3  -1  -5  733.53   38.70
   3  -1  -5  769.62   38.80
   3  -1  -5  768.92   38.20
   2  -1  -5  152.58    9.20
   2  -1  -5  149.39    9.80
   2  -1  -5  161.98   10.80
   1  -1  -5 1767.92   84.49
   1  -1  -5 2009.30   85.39
   1  -1  -5 1832.02   86.29
  -1   1   5 1752.02   85.99
   0  -1  -5  119.49    6.50
   0  -1  -5  121.79    7.40
   0  -1  -5  116.39    8.30
   0   1   5  106.19    8.30
   0   1   5  114.69    7.30
  -1  -1  -5  902.61   44.90
  -1  -1  -5  927.51   43.80
   1   1   5  904.61   45.00
   1   1   5  895.51   43.80
  -2  -1  -5  998.70   50.79
   2   1   5  990.00   50.59
   2   1   5 1088.59   50.09
  -3  -1  -5  277.17   18.10
   3   1   5  311.37   17.70
   3   1   5  303.57   18.60
  -4  -1  -5   80.69    8.30
   4   1   5   73.59    8.00
   4   1   5   78.89    7.50
   5   1   5    2.20    3.10
   6  -2  -5   12.00    4.30
   6  -2  -5   22.10    5.40
   5  -2  -5   77.99    8.30
   5  -2  -5   70.49    7.90
   5  -2  -5   78.99    8.10
   4  -2  -5  415.56   23.40
   4  -2  -5  373.76   22.40
   4  -2  -5  394.26   23.00
   3  -2  -5 1131.99   57.29
   3  -2  -5 1175.98   57.59
   3  -2  -5 1219.48   57.09
   2  -2  -5  733.93   38.00
   2  -2  -5  755.32   37.10
   2  -2  -5  771.42   37.30
   2  -2  -5  757.12   37.20
   1  -2  -5    3.40    1.80
   1  -2  -5    2.80    1.20
   1  -2  -5    2.90    1.40
   1  -2  -5    3.60    1.80
  -1   2   5    5.30    2.00
   0  -2  -5  139.59    7.80
   0  -2  -5  166.68    8.00
   0  -2  -5  150.78    9.60
   0  -2  -5  144.89   10.20
   0   2   5  152.18    9.70
   0   2   5  151.18   10.40
  -1  -2  -5   21.50    3.70
  -1  -2  -5   19.00    3.60
   1   2   5   24.70    3.60
   1   2   5   20.60    3.80
  -2  -2  -5   12.20    3.20
   2   2   5   12.00    3.10
  -3  -2  -5   84.99    8.00
   3   2   5   88.19    9.90
   4   2   5   19.70    4.90
   6  -3  -5   27.00    5.20
   6  -3  -5   19.80    5.30
   5  -3  -5  100.39    9.80
   5  -3  -5  100.89    9.70
   5  -3  -5  111.69    9.80
   4  -3  -5   60.29    6.60
   4  -3  -5   60.49    6.60
   4  -3  -5   66.59    6.70
   4  -3  -5   56.59    6.20
   3  -3  -5 1932.01   89.39
   3  -3  -5 1873.51   89.49
   3  -3  -5 1859.91   89.09
   3  -3  -5 1881.61   89.49
   3  -3  -5 1911.61   89.19
   2  -3  -5   29.00    4.20
   2  -3  -5   26.90    3.80
   2  -3  -5   22.90    3.40
   2  -3  -5   26.80    3.90
   1  -3  -5   60.69    4.90
   1  -3  -5   58.39    6.70
   1  -3  -5   60.99    6.10
   1  -3  -5   69.29    5.10
   0  -3  -5  666.23   33.70
   0  -3  -5  644.84   30.70
   0  -3  -5  691.13   30.90
   0   3   5  663.53   33.80
   0   3   5  645.74   33.50
  -1  -3  -5  285.57   17.10
  -1  -3  -5  282.97   16.90
   1   3   5  280.57   16.90
   1   3   5  273.47   17.00
  -2  -3  -5   46.30    5.30
   2   3   5   44.90    5.80
   2   3   5   44.70    5.90
   3   3   5    0.60    1.50
   4   3   5   45.60    7.50
   6  -4  -5   73.19    8.20
   6  -4  -5   85.59    9.10
   5  -4  -5  664.43   36.50
   5  -4  -5  664.93   36.30
   5  -4  -5  669.93   36.40
   4  -4  -5   13.60    3.50
   4  -4  -5    8.90    2.60
   4  -4  -5    8.50    2.80
   4  -4  -5    4.10    2.10
   4  -4  -5   11.20    3.70
   3  -4  -5  111.49    8.60
   3  -4  -5   91.99    8.10
   3  -4  -5   88.89   11.20
   3  -4  -5   97.09    8.20
   3  -4  -5   89.29    8.00
   2  -4  -5  166.18   12.60
   2  -4  -5  182.08   11.50
   2  -4  -5  175.08   11.60
   2  -4  -5  177.88   11.60
   2  -4  -5  173.98   11.30
   1  -4  -5  117.19    7.40
   1  -4  -5   92.99    6.90
   1  -4  -5  103.99    8.80
   0  -4  -5  419.66   23.90
   0  -4  -5  466.15   21.20
   0  -4  -5  424.06   25.70
   0  -4  -5  429.26   21.00
   0   4   5  473.45   23.90
   0   4   5  437.66   24.70
  -1  -4  -5  142.59   10.30
  -1  -4  -5  160.28   11.60
   1   4   5  147.39   10.60
   1   4   5  133.69   11.20
  -2  -4  -5   17.70    3.80
   2   4   5   14.30    3.80
  -3  -4  -5    6.80    2.80
   3   4   5    4.10    2.60
   5  -5  -5  127.49   11.00
   5  -5  -5  134.89   11.70
   5  -5  -5  127.89   10.80
   5  -5  -5  126.69   12.00
   4  -5  -5   27.90    5.40
   4  -5  -5   18.60    3.80
   4  -5  -5   20.40    4.10
   4  -5  -5   21.80    5.20
   4  -5  -5   25.60    4.90
   3  -5  -5   24.80    5.50
   3  -5  -5   23.30    4.70
   3  -5  -5   32.40    5.40
   3  -5  -5   15.60    3.40
   3  -5  -5   27.60    4.00
   2  -5  -5   -0.10    1.30
   2  -5  -5   -2.50    2.20
   2  -5  -5    0.80    1.50
   2  -5  -5   -0.70    1.50
   2  -5  -5    0.50    1.90
   1  -5  -5   96.69    7.00
   1  -5  -5   90.49    8.50
   0  -5  -5   13.00    1.90
   0  -5  -5    7.70    3.10
  -1  -5  -5    1.60    2.00
  -2  -5  -5    6.50    2.90
   2   5   5   12.30    3.60
   4  -6  -5    2.40    3.90
   4  -6  -5    6.80    2.80
   4  -6  -5   11.60    3.70
   4  -6  -5    4.20    2.90
   3  -6  -5    3.30    2.50
   3  -6  -5   -0.90    1.50
   3  -6  -5   -2.30    1.70
   2  -6  -5    8.00    3.60
   2  -6  -5    9.90    2.10
   1  -6  -5    5.30    2.20
   1  -6  -5    1.30    1.60
   1  -6  -5    2.10    1.60
   0  -6  -5    6.40    2.70
   0  -9   6    6.10    2.90
   0  -9   6    0.30    2.90
   1  -9   6    2.20    2.00
   1  -9   6    0.10    1.80
   2  -9   6    2.20    3.10
   2  -9   6    0.10    2.90
   3  -9   6   22.30    4.40
   3  -9   6   39.00    7.30
   2   8  -6    2.50    2.80
  -2  -8   6    3.50    2.10
  -1  -8   6    1.40    3.30
  -1  -8   6    1.60    2.30
   0  -8   6   16.80    3.20
   0  -8   6   12.00    3.20
   1  -8   6   -0.30    1.90
   1  -8   6   -0.70    1.70
  -2   8  -6   93.39    8.10
   2  -8   6   80.19    8.40
   2  -8   6   97.29    7.40
   2  -8   6   96.39    9.40
  -3   8  -6    3.50    2.10
   3  -8   6    0.60    1.90
   3  -8   6   -0.60    1.80
   3  -8   6    0.80    2.40
   4  -8   6    7.80    3.50
   4  -8   6   10.60    4.00
   3   7  -6    1.50    3.00
   3   7  -6   -1.90    3.10
   3   7  -6   -3.40    2.70
  -3  -7   6   -0.50    2.10
   2   7  -6   24.90    5.20
   2   7  -6   18.40    3.80
   2   7  -6   22.10    4.20
  -2  -7   6   29.00    5.70
   1   7  -6   47.30    5.50
   1   7  -6   54.19    5.30
  -1  -7   6   40.80    5.10
  -1  -7   6   32.80    5.80
   0   7  -6    4.10    1.90
   0   7  -6   -3.20    3.40
   0  -7   6    2.40    1.80
   0  -7   6    0.50    1.60
  -1   7  -6   51.99    6.20
   1  -7   6   52.29    5.20
   1  -7   6   45.30    5.00
   1  -7   6   48.20    6.00
  -2   7  -6   37.20    5.10
   2  -7   6   38.60    5.00
   2  -7   6   32.30    4.40
   2  -7   6   34.20    4.90
  -3   7  -6   55.69    6.30
   3  -7   6   54.39    5.80
   3  -7   6   41.90    6.20
   3  -7   6   47.40    5.90
  -4   7  -6   13.60    3.80
   4  -7   6   13.70    3.90
   4  -7   6   16.20    4.30
   5  -7   6   34.70    6.70
   5  -7   6   45.90    6.80
   4   6  -6   80.19    8.80
   4   6  -6   86.99   12.70
   4   6  -6   75.59    8.50
  -4  -6   6  108.89   12.70
   3   6  -6   89.59    7.40
   3   6  -6   82.79    8.60
  -3  -6   6   83.29    9.00
   2   6  -6   -0.90    1.20
   2   6  -6    2.40    2.00
   2   6  -6   -2.10    2.10
   2   6  -6    3.10    2.10
  -2  -6   6   -2.30    1.60
   1   6  -6    2.00    2.10
   1   6  -6   -1.90    1.40
   1   6  -6   -0.50    1.40
  -1  -6   6    3.40    1.90
   0   6  -6 1347.67   62.69
   0   6  -6 1286.07   64.29
   0  -6   6 1335.87   61.19
   0  -6   6 1265.27   64.19
  -1   6  -6   66.19    6.60
   1  -6   6   64.19    7.10
   1  -6   6   66.79    5.70
   1  -6   6   67.29    6.30
  -2   6  -6    8.30    2.60
  -2   6  -6   15.30    3.30
   2  -6   6   21.90    3.10
   2  -6   6   13.30    3.50
   2  -6   6   15.00    3.60
  -3   6  -6   95.59    8.50
   3  -6   6  101.79    8.90
   3  -6   6   93.19    8.50
  -4   6  -6  128.39   10.50
  -4   6  -6  126.09   11.00
   4  -6   6  131.69   11.00
   4  -6   6  121.19   10.50
   5  -6   6    7.50    3.50
   5  -6   6    2.70    2.10
   5   5  -6  174.38   14.80
   4   5  -6    4.60    3.40
   4   5  -6    0.30    2.70
   4   5  -6    3.10    3.70
  -4  -5   6    3.00    3.20
   3   5  -6   62.39    6.60
   3   5  -6   59.99    7.20
   3   5  -6   70.59    6.90
   3   5  -6   62.59    6.90
  -3  -5   6   67.39    7.60
   2   5  -6   41.70    5.60
   2   5  -6   46.80    5.50
   2   5  -6   41.90    5.40
   2   5  -6   39.90    4.20
  -2  -5   6   46.30    5.80
   1   5  -6  469.05   26.00
   1   5  -6  458.45   25.30
  -1  -5   6  481.15   26.20
   0   5  -6    4.90    1.80
   0   5  -6    5.20    2.30
   0  -5   6    6.10    1.30
   0  -5   6   15.80    3.50
   0  -5   6    8.50    2.60
  -1   5  -6  106.29    8.80
  -1   5  -6  125.69    9.20
   1  -5   6  101.69    6.90
   1  -5   6  116.29    9.00
   1  -5   6  120.59    9.00
  -2   5  -6   88.49    7.50
   2  -5   6   78.79    5.90
   2  -5   6   84.69    7.40
   2  -5   6   81.29    7.60
  -3   5  -6   22.70    4.00
  -3   5  -6   17.90    4.10
   3  -5   6   23.40    4.10
   3  -5   6   31.50    5.30
  -4   5  -6   50.59    6.50
  -4   5  -6   62.49    6.30
   4  -5   6   47.90    6.80
   4  -5   6   56.29    6.50
  -5   5  -6   54.09    6.60
   5  -5   6   81.59    8.70
   5  -5   6   65.39    7.10
   5   4  -6  114.09   11.20
   5   4  -6  108.79    9.10
  -5  -4   6  126.79   11.50
   4   4  -6   49.20    6.70
   4   4  -6   50.49    6.40
   4   4  -6   42.60    5.20
  -4  -4   6   46.30    6.30
   3   4  -6    2.50    1.50
   3   4  -6    0.10    2.10
   3   4  -6    2.10    2.40
   3   4  -6   -0.90    1.40
  -3  -4   6    0.20    1.70
   2   4  -6  329.57   18.10
   2   4  -6  347.37   20.60
   2   4  -6  395.56   21.10
   2   4  -6  361.16   20.90
  -2  -4   6  346.17   20.70
   1   4  -6   36.70    4.80
   1   4  -6   42.30    5.10
  -1  -4   6   37.60    4.80
   0   4  -6  402.06   22.50
   0   4  -6  418.76   22.50
   0  -4   6  439.66   22.90
   0  -4   6  388.96   22.40
  -1   4  -6   20.50    4.00
  -1   4  -6   13.40    2.90
   1  -4   6   12.70    3.00
   1  -4   6   14.20    3.20
   1  -4   6   15.30    1.70
  -2   4  -6    2.20    2.20
  -2   4  -6    8.50    2.40
   2  -4   6    8.80    3.10
   2  -4   6    6.00    2.00
  -3   4  -6   10.10    2.50
  -3   4  -6    6.10    2.30
   3  -4   6    3.10    1.80
   3  -4   6    7.00    2.80
  -4   4  -6   41.90    5.00
  -4   4  -6   40.90    5.60
   4  -4   6   43.40    5.10
   4  -4   6   32.20    6.10
   5  -4   6   48.00    7.40
   5  -4   6   49.10    6.50
   6  -4   6    4.00    2.90
   6  -4   6    5.90    4.20
   5   3  -6   -1.00    2.10
   5   3  -6   -0.20    2.30
  -5  -3   6    2.40    2.70
   4   3  -6   18.00    4.60
   4   3  -6   13.50    3.00
   4   3  -6   19.80    4.80
   4   3  -6   14.60    3.20
  -4  -3   6   10.30    3.40
   3   3  -6  295.37   17.50
   3   3  -6  268.07   17.30
   3   3  -6  252.57   14.60
   3   3  -6  264.47   17.20
  -3  -3   6  271.97   18.50
   2   3  -6   47.20    5.90
   2   3  -6   61.69    4.10
   2   3  -6   49.40    5.60
  -2  -3   6   50.69    5.80
   1   3  -6   40.10    5.00
   1   3  -6   37.40    4.40
  -1  -3   6   39.30    4.40
   0   3  -6   16.90    3.10
   0   3  -6   16.70    3.60
   0  -3   6   16.30    3.10
   0  -3   6   17.00    3.70
  -1   3  -6   30.70    4.80
  -1   3  -6   31.10    3.60
   1  -3   6   29.00    3.70
   1  -3   6   27.40    4.00
  -2   3  -6   31.00    3.90
   2  -3   6   33.30    3.90
   2  -3   6   33.10    4.70
  -3   3  -6   20.10    3.20
  -3   3  -6   14.30    3.80
   3  -3   6   16.00    3.90
   3  -3   6   19.10    3.10
  -4   3  -6    8.00    3.60
  -4   3  -6    6.90    2.10
   4  -3   6   14.00    4.20
   4  -3   6   11.10    2.70
   5  -3   6   34.00    4.50
   5  -3   6   45.60    7.90
   6   2  -6   11.20    4.30
  -6  -2   6   16.30    4.90
   5   2  -6    6.80    3.50
   5   2  -6    9.10    3.10
  -5  -2   6   14.50    4.90
   4   2  -6   -0.50    1.70
   4   2  -6   -2.60    2.20
   4   2  -6    4.40    1.70
  -4  -2   6    0.70    1.80
   3   2  -6   82.99    6.10
   3   2  -6   88.29    8.20
   3   2  -6   82.59    8.10
   3   2  -6   83.39    7.60
  -3  -2   6   98.69    8.10
   2   2  -6   68.19    6.40
   2   2  -6   70.29    4.40
   2   2  -6   71.09    6.90
  -2  -2   6   65.59    6.30
   1   2  -6   35.50    5.70
   1   2  -6   30.10    3.60
  -1  -2   6   34.60    4.00
  -1  -2   6   28.60    4.20
   0   2  -6   15.00    2.70
   0   2  -6   15.30    3.30
   0  -2   6   20.10    3.20
   0  -2   6   12.40    2.90
  -1   2  -6   54.79    5.80
  -1   2  -6   55.19    4.50
   1  -2   6   52.59    4.50
   1  -2   6   45.50    3.10
   1  -2   6   49.90    5.60
  -2   2  -6  129.29    8.00
   2  -2   6  129.09   10.00
   2  -2   6  130.29    8.10
   2  -2   6  127.39    7.90
  -3   2  -6   79.89    6.00
  -3   2  -6   79.59    8.20
   3  -2   6   86.29    6.00
   3  -2   6   94.99    7.60
   3  -2   6   82.19   11.80
  -4   2  -6  230.58   16.10
   4  -2   6  237.88   14.90
   4  -2   6  230.18   13.00
   4  -2   6  227.18   16.20
   5  -2   6   -1.10    1.70
   5  -2   6    3.10    1.90
   5  -2   6    2.20    2.80
   5  -2   6    5.60    3.30
   5   1  -6   25.60    5.30
  -5  -1   6   48.30    7.60
   4   1  -6  192.18   14.00
   4   1  -6  222.58   17.90
   4   1  -6  195.68   14.50
  -4  -1   6  188.68   14.10
   3   1  -6  102.19    9.00
   3   1  -6   92.59    8.80
   3   1  -6  111.99    8.80
  -3  -1   6  115.89    9.00
   2   1  -6  105.89    8.20
   2   1  -6  112.49    9.10
  -2  -1   6  117.09    8.60
   1   1  -6   10.90    3.30
   1   1  -6   10.50    2.40
  -1  -1   6   10.00    2.60
  -1  -1   6    9.80    2.30
   0   1  -6    5.20    1.50
   0   1  -6    7.00    2.30
   0  -1   6    2.60    1.40
   0  -1   6    4.10    2.00
  -1   1  -6    2.40    2.10
  -1   1  -6    3.30    1.10
   1  -1   6    0.90    1.50
   1  -1   6    3.50    1.30
   1  -1   6    3.00    0.90
  -2   1  -6  545.75   24.80
   2  -1   6  514.15   28.10
   2  -1   6  507.55   25.50
   2  -1   6  494.95   24.50
  -3   1  -6  201.58   14.50
   3  -1   6  202.18   10.80
   3  -1   6  217.58   14.80
   3  -1   6  219.88   13.00
  -4   1  -6  443.26   30.70
   4  -1   6  351.66   21.20
   4  -1   6  338.57   18.10
   4  -1   6  385.06   18.10
   4  -1   6  380.86   23.20
   5  -1   6    7.70    1.90
   5  -1   6   18.50    5.30
   6   0  -6   55.99    8.00
   5   0  -6   39.10    6.00
   4   0  -6   78.29    9.20
   4   0  -6   84.39    7.90
   4   0  -6   70.49    7.90
  -4   0   6   85.89    8.10
   3   0  -6   33.20    4.30
   3   0  -6   31.70    5.50
   3   0  -6   36.60    5.20
  -3   0   6   33.00    5.30
   2   0  -6  353.46   18.00
   2   0  -6  367.46   21.00
   2   0  -6  341.97   19.60
  -2   0   6  376.06   19.90
   1   0  -6  692.53   33.20
   1   0  -6  690.63   35.10
   1   0  -6  649.74   31.80
  -1   0   6  686.33   33.20
  -1   0   6  666.43   34.80
   0   0  -6  130.69    7.70
   0   0  -6  129.69    7.70
   0   0  -6  125.59    9.40
   0   0   6  134.29    7.80
   0   0   6  128.49    9.70
  -1   0  -6  185.08   12.50
  -1   0  -6  184.88    9.30
   1   0   6  182.58   10.60
   1   0   6  175.28   12.40
   2   0   6 1024.00   51.19
   2   0   6 1016.00   49.10
   3   0   6   21.10    4.10
   3   0   6   29.50    6.10
   4   0   6   27.10    5.60
   4   0   6   35.80    5.00
   5   0   6   12.00    7.60
   6  -1  -6    4.50    3.10
   5  -1  -6   28.60    5.40
   4  -1  -6   22.20    5.30
   4  -1  -6   21.10    4.10
   4  -1  -6   25.80    5.50
   3  -1  -6  922.91   46.90
   3  -1  -6  939.91   45.80
   3  -1  -6  889.41   46.60
   2  -1  -6   85.39    6.30
   2  -1  -6   88.99    7.80
   2  -1  -6   87.29    9.10
   1  -1  -6    1.50    1.10
   1  -1  -6    2.80    1.70
   1  -1  -6    1.50    1.00
  -1   1   6    1.60    1.40
   0  -1  -6  212.38   12.00
   0  -1  -6  200.28   13.30
   0  -1  -6  202.78   10.80
   0   1   6  218.58   13.80
  -1  -1  -6  869.61   43.40
   1   1   6  845.72   41.50
   1   1   6  840.72   43.10
  -2  -1  -6  729.33   37.60
   2   1   6  662.63   35.90
   2   1   6  729.53   37.50
  -3  -1  -6  281.77   18.50
   3   1   6  315.47   19.30
   3   1   6  268.97   17.70
   4   1   6   51.89    7.30
   6  -2  -6    1.00    4.00
   6  -2  -6    2.10    2.90
   5  -2  -6    1.40    2.50
   5  -2  -6    2.10    2.00
   4  -2  -6   10.50    3.50
   4  -2  -6    6.00    2.90
   3  -2  -6  224.08   14.30
   3  -2  -6  236.18   15.20
   3  -2  -6  213.78   15.00
   3  -2  -6  223.78   13.70
   2  -2  -6  334.47   18.90
   2  -2  -6  341.47   18.90
   2  -2  -6  347.07   20.10
   2  -2  -6  345.47   19.00
   1  -2  -6  607.44   32.40
   1  -2  -6  645.14   30.50
   1  -2  -6  621.24   30.40
   1  -2  -6  616.14   31.30
  -1   2   6  619.74   32.60
   0  -2  -6  335.37   16.80
   0  -2  -6  346.27   20.20
   0  -2  -6  364.86   19.40
   0   2   6  362.26   20.40
  -1  -2  -6    1.60    2.60
  -1  -2  -6    9.60    2.90
   1   2   6    5.10    2.60
   1   2   6    9.20    2.90
  -2  -2  -6  809.32   41.60
   2   2   6  706.83   43.40
   2   2   6  856.31   41.20
  -3  -2  -6    2.30    2.20
   3   2   6   -0.50    1.80
   3   2   6   -2.60    2.50
   4   2   6   28.50    6.00
   6  -3  -6   54.19    6.70
   5  -3  -6  383.46   23.30
   5  -3  -6  345.77   22.40
   4  -3  -6   14.90    3.50
   4  -3  -6   11.90    3.50
   4  -3  -6   17.70    3.60
   4  -3  -6   14.00    4.10
   4  -3  -6   14.00    3.80
   3  -3  -6  143.39   10.80
   3  -3  -6  155.48   11.20
   3  -3  -6  158.08   11.70
   3  -3  -6  165.98   11.30
   3  -3  -6  170.28   12.10
   2  -3  -6   72.39    7.10
   2  -3  -6   68.89    6.10
   2  -3  -6   69.39    7.00
   2  -3  -6   75.49    6.30
   1  -3  -6   52.49    4.40
   1  -3  -6   51.89    5.40
   1  -3  -6   54.39    4.50
   1  -3  -6   51.39    5.70
   0  -3  -6 1092.89   53.39
   0  -3  -6 1082.69   53.59
   0   3   6 1095.99   53.79
  -1  -3  -6    1.00    1.90
  -1  -3  -6    1.20    2.00
   1   3   6    0.90    2.00
   1   3   6    1.90    1.80
  -2  -3  -6   -0.50    2.10
   2   3   6    0.90    2.10
   2   3   6   -3.70    2.10
   3   3   6    6.30    3.20
   5  -4  -6  319.17   20.00
   5  -4  -6  267.77   19.20
   5  -4  -6  324.77   20.50
   4  -4  -6   25.20    5.60
   4  -4  -6   38.40    5.40
   4  -4  -6   37.70    5.20
   4  -4  -6   30.80    5.20
   4  -4  -6   30.30    5.20
   3  -4  -6   -0.80    1.90
   3  -4  -6    2.70    1.90
   3  -4  -6   -0.60    1.60
   3  -4  -6    1.80    1.60
   2  -4  -6  456.95   25.10
   2  -4  -6  495.75   25.50
   2  -4  -6  480.15   26.40
   2  -4  -6  485.65   26.40
   2  -4  -6  477.15   27.30
   1  -4  -6  200.68   11.70
   1  -4  -6  207.88   11.80
   1  -4  -6  212.38   14.00
   0  -4  -6  252.07   16.20
   0   4   6  237.98   15.20
  -1  -4  -6   23.40    4.20
  -1  -4  -6   42.30    6.60
   1   4   6   34.20    5.50
   1   4   6   61.59   10.20
  -2  -4  -6    0.50    2.70
   2   4   6    1.30    2.70
   4  -5  -6    9.60    3.30
   4  -5  -6   10.50    3.50
   4  -5  -6   11.10    4.20
   4  -5  -6   17.70    3.80
   3  -5  -6   -2.30    1.60
   3  -5  -6    1.80    2.00
   3  -5  -6    0.10    1.90
   2  -5  -6   39.10    6.70
   2  -5  -6   51.59    5.50
   2  -5  -6   66.49    5.90
   2  -5  -6   49.40    6.30
   2  -5  -6   54.39    5.70
   1  -5  -6    4.80    1.80
   1  -5  -6    2.70    1.50
   1  -5  -6    4.70    3.00
   0  -5  -6   -2.00    1.80
   0  -5  -6    3.90    2.70
  -1  -5  -6   47.90    6.90
  -1  -5  -6   42.20    5.70
   1   5   6   38.20    5.60
   1  -9   7    2.60    2.50
   1  -9   7   -1.10    1.70
   2  -9   7    0.60    3.20
   1   8  -7    3.60    2.90
  -1  -8   7    3.90    5.40
   0   8  -7   -3.80    2.80
   0  -8   7    3.60    2.50
   0  -8   7    7.10    2.60
   1  -8   7   15.90    3.30
   1  -8   7   12.90    3.90
  -2   8  -7    3.40    2.20
   2  -8   7   -2.40    2.50
   2  -8   7    3.10    2.60
   2  -8   7    3.10    1.80
  -3   8  -7   12.60    2.90
   3  -8   7   -1.30    2.70
   3  -8   7    6.00    2.90
   3  -8   7    0.20    2.00
   4  -8   7   43.80    6.70
   3   7  -7    3.80    3.90
   3   7  -7    0.90    2.60
   3   7  -7    0.00    2.80
  -3  -7   7    2.60    3.10
   2   7  -7    5.80    3.50
  -2  -7   7    6.80    3.30
   1   7  -7   10.60    3.40
   1   7  -7   11.60    3.40
  -1  -7   7   11.60    3.50
   0   7  -7   -0.60    2.40
   0  -7   7    0.90    2.10
   0  -7   7    2.00    1.40
  -1   7  -7    1.80    3.20
   1  -7   7    4.40    2.30
   1  -7   7    2.80    1.70
   1  -7   7    3.30    2.30
  -2   7  -7    9.50    3.30
   2  -7   7    5.60    1.80
   2  -7   7    8.50    3.10
   2  -7   7    1.20    2.50
   3  -7   7    4.80    2.40
   3  -7   7    4.80    2.70
   3  -7   7    7.70    3.40
   4  -7   7    4.80    3.30
   4  -7   7    6.70    3.50
   4   6  -7    7.50    4.20
   4   6  -7    9.80    6.50
  -4  -6   7    4.70    3.60
   3   6  -7   -2.40    1.80
   3   6  -7   -1.50    2.10
   3   6  -7   -0.30    3.70
  -3  -6   7    0.90    1.80
   2   6  -7   -2.90    2.60
   2   6  -7   -0.60    1.40
   2   6  -7   -0.50    2.00
  -2  -6   7    1.20    2.00
   1   6  -7   19.60    4.60
   1   6  -7   28.40    4.70
  -1  -6   7   29.10    5.40
   0   6  -7   39.30    5.10
   0   6  -7   24.00    4.60
   0  -6   7   27.70    5.30
   0  -6   7   31.40    3.10
  -1   6  -7   55.69    6.60
   1  -6   7   50.59    4.40
   1  -6   7   40.70    5.70
   1  -6   7   43.90    5.90
  -2   6  -7   17.30    3.90
   2  -6   7   22.70    3.10
   2  -6   7   23.70    4.80
   2  -6   7   26.70    5.20
  -3   6  -7    4.80    2.70
   3  -6   7    4.30    2.40
   3  -6   7    5.10    2.80
  -4   6  -7  140.19   13.70
   4  -6   7  122.59   11.10
   4  -6   7  116.69   10.20
   5  -6   7   11.70    4.30
   5  -6   7    6.00    3.30
   4   5  -7   18.30    3.90
   4   5  -7    6.70    3.70
  -4  -5   7   17.90    4.30
   3   5  -7   18.90    5.50
   3   5  -7   13.80    3.80
   3   5  -7   20.80    3.50
  -3  -5   7   18.20    4.50
   2   5  -7    2.60    1.30
   2   5  -7    3.70    1.60
   2   5  -7    3.50    2.20
   2   5  -7    3.30    2.80
  -2  -5   7    1.70    2.00
   1   5  -7    0.70    1.60
   1   5  -7    0.70    2.10
  -1  -5   7    2.60    1.60
   0   5  -7  258.27   16.40
   0   5  -7  259.97   16.70
   0  -5   7  262.57   16.80
   0  -5   7  299.57   17.10
  -1   5  -7   -1.80    2.50
  -1   5  -7   -0.70    1.10
   1  -5   7    0.30    1.70
   1  -5   7   -0.10    0.90
   1  -5   7   -0.30    0.80
  -2   5  -7    6.20    2.00
  -2   5  -7    4.40    3.10
   2  -5   7    1.50    2.10
   2  -5   7    4.30    1.80
   2  -5   7    7.80    2.40
  -3   5  -7  156.38   14.60
  -3   5  -7  166.18   11.80
   3  -5   7  164.38   12.80
   3  -5   7  163.08   11.60
  -4   5  -7   36.70    5.50
   4  -5   7   28.20    4.90
   4  -5   7   27.60    5.70
  -5   5  -7   43.70    5.70
   5  -5   7   30.20    5.30
   5  -5   7   31.90    6.40
   5   4  -7    2.20    3.10
   5   4  -7    4.30    3.30
  -5  -4   7    2.40    2.80
   4   4  -7   28.60    5.80
   4   4  -7   29.40    4.40
  -4  -4   7   26.10    5.40
   3   4  -7    5.80    2.60
   3   4  -7    5.10    2.50
   3   4  -7    8.90    2.20
  -3  -4   7    2.70    1.90
   2   4  -7  139.89    7.40
   2   4  -7  132.59   10.30
   2   4  -7  113.19    9.90
  -2  -4   7  134.99   10.60
   1   4  -7   14.90    4.00
   1   4  -7   13.70    3.40
  -1  -4   7   12.70    3.00
   0   4  -7    4.40    2.50
   0   4  -7    7.30    2.40
   0  -4   7    3.70    1.80
   0  -4   7    2.20    2.00
  -1   4  -7  131.79   10.30
  -1   4  -7  129.99    9.50
   1  -4   7  126.99   10.20
   1  -4   7  133.09    9.60
  -2   4  -7  328.87   18.70
   2  -4   7  345.57   19.00
   2  -4   7  316.47   20.00
  -3   4  -7    3.00    1.80
  -3   4  -7    3.90    2.60
   3  -4   7    3.20    2.50
   3  -4   7    3.30    1.70
  -4   4  -7  159.58   11.30
   4  -4   7  166.98   11.50
   4  -4   7  179.58   13.90
   5  -4   7    1.70    3.30
   5  -4   7    6.10    4.60
   5   3  -7   49.20    7.50
   5   3  -7   49.90    6.00
  -5  -3   7   41.90    8.10
   4   3  -7  126.19   11.60
   4   3  -7  114.29    8.90
  -4  -3   7  135.99   11.10
   3   3  -7   44.80    6.10
   3   3  -7   44.20    4.00
   3   3  -7   44.50    6.40
   3   3  -7   45.20    5.90
  -3  -3   7   39.30    5.60
   2   3  -7  271.57   16.60
   2   3  -7  254.77   16.70
  -2  -3   7  251.67   16.30
   1   3  -7  312.47   19.40
   1   3  -7  341.67   18.80
  -1  -3   7  313.37   18.70
   0   3  -7   36.70    4.40
   0   3  -7   40.40    5.20
   0  -3   7   37.10    5.00
   0  -3   7   40.20    4.60
  -1   3  -7    5.50    2.00
  -1   3  -7    7.20    3.20
   1  -3   7    8.50    2.40
   1  -3   7    4.90    2.40
  -2   3  -7    5.70    2.80
  -2   3  -7   10.90    2.70
   2  -3   7   11.90    2.40
   2  -3   7   14.80    2.30
   2  -3   7   15.60    4.20
  -3   3  -7   61.69    7.60
  -3   3  -7   66.49    7.80
   3  -3   7   69.69    7.60
   3  -3   7   71.19    5.80
   3  -3   7   57.99    5.50
   4  -3   7   -1.40    1.90
   4  -3   7   -1.80    1.10
   4  -3   7    5.90    3.10
   5  -3   7   14.70    4.50
   5  -3   7   22.00    3.90
   5   2  -7   71.19    8.80
   5   2  -7   64.29    6.50
  -5  -2   7   75.89    8.80
   4   2  -7    7.70    2.90
   4   2  -7    0.30    2.90
   4   2  -7    2.50    1.70
   4   2  -7    4.90    2.30
  -4  -2   7    5.80    3.20
   3   2  -7  151.28    8.90
   3   2  -7  160.08   12.20
   3   2  -7  155.98   11.40
   3   2  -7  150.38   12.00
  -3  -2   7  134.59   11.30
   2   2  -7   88.99    7.80
   2   2  -7  101.99    8.80
  -2  -2   7   87.79    7.80
   1   2  -7   93.29    8.10
   1   2  -7   78.29    6.90
  -1  -2   7   82.39    7.10
  -1  -2   7   91.99    8.00
   0   2  -7  343.67   19.90
   0   2  -7  343.07   18.40
   0  -2   7  321.97   19.90
   0  -2   7  341.27   18.40
  -1   2  -7   64.09    6.90
  -1   2  -7   67.79    5.50
   1  -2   7   83.29    7.70
   1  -2   7   72.79    5.60
  -2   2  -7  106.09    6.70
   2  -2   7   84.89    6.10
   2  -2   7   90.09    6.40
  -3   2  -7  152.28   13.30
  -3   2  -7  197.58   10.70
   3  -2   7  191.68   11.40
   3  -2   7  176.78   10.40
   3  -2   7  168.38   13.30
   4  -2   7  267.97   14.20
   4  -2   7  283.17   19.00
   4  -2   7  245.58   15.90
   5  -2   7   -0.40    1.40
   5  -2   7   -4.00    2.30
   5  -2   7   -1.30    1.80
   6   1  -7   12.80    5.40
   5   1  -7  105.19   11.00
  -5  -1   7  119.99   11.00
   4   1  -7   16.50    4.40
   4   1  -7   20.20    4.40
   4   1  -7   19.80    5.00
  -4  -1   7   25.20    5.00
   3   1  -7  307.87   19.30
   3   1  -7  302.67   19.50
   3   1  -7  301.27   18.40
  -3  -1   7  292.87   18.40
   2   1  -7   99.29    8.70
   2   1  -7  102.59    8.00
  -2  -1   7   91.29    7.80
   1   1  -7  594.94   33.00
   1   1  -7  630.34   32.80
  -1  -1   7  618.84   30.90
  -1  -1   7  595.94   32.50
   0   1  -7  108.09    7.40
   0   1  -7  107.39    9.10
   0  -1   7  116.49    9.50
   0  -1   7  112.39    7.50
  -1   1  -7  341.87   17.10
  -1   1  -7  295.57   19.40
  -1   1  -7  342.67   17.10
   1  -1   7  339.57   20.20
   1  -1   7  356.46   16.70
   1  -1   7  310.87   17.00
  -2   1  -7  509.55   22.10
   2  -1   7  430.46   21.90
   2  -1   7  414.76   23.20
   2  -1   7  474.15   26.80
  -3   1  -7  184.78   15.00
   3  -1   7  209.88   12.90
   3  -1   7  225.68   15.40
   4  -1   7   77.09    8.70
   4  -1   7   58.49    6.70
   5  -1   7   -0.30    3.20
   6   0  -7   -0.10    3.60
   5   0  -7   37.40    6.90
   4   0  -7  208.28   15.70
   4   0  -7  234.78   15.30
   4   0  -7  221.78   16.20
   3   0  -7  507.95   28.90
   3   0  -7  497.55   28.60
   3   0  -7  494.35   27.40
  -3   0   7  508.55   27.50
   2   0  -7  268.17   17.70
   2   0  -7  292.57   16.80
   2   0  -7  299.27   14.90
  -2   0   7  270.17   16.50
   1   0  -7   -0.80    1.20
   1   0  -7    0.10    0.70
   1   0  -7    0.00    1.00
  -1   0   7   -0.60    1.50
  -1   0   7   -0.70    1.40
   0   0  -7   91.29    8.10
   0   0  -7   88.19    5.80
   0   0   7   87.99    8.10
   0   0   7   65.39    6.00
  -1   0  -7   29.60    4.80
   1   0   7   35.00    5.90
   1   0   7   27.90    3.30
   2   0   7    1.50    1.80
   2   0   7    5.20    2.90
   3   0   7   44.90    5.90
   3   0   7   62.69    7.30
   4   0   7    4.60    3.00
   4   0   7   11.00    4.70
   6  -1  -7   -2.20    2.80
   5  -1  -7   28.80    6.00
   4  -1  -7   39.80    5.50
   4  -1  -7   23.90    5.20
   4  -1  -7   38.20    5.30
   3  -1  -7 1125.39   55.39
   3  -1  -7 1123.09   56.99
   3  -1  -7 1166.68   53.89
   3  -1  -7 1088.99   57.49
   2  -1  -7   45.10    4.80
   2  -1  -7   52.09    4.90
   2  -1  -7   41.70    5.80
   1  -1  -7   20.90    2.80
   1  -1  -7   22.60    2.80
   1  -1  -7   21.50    4.70
  -1   1   7   21.40    4.70
   0  -1  -7  411.86   20.80
   0  -1  -7  443.96   22.40
   0  -1  -7  481.75   21.20
   0  -1  -7  395.86   24.00
   0   1   7  404.86   24.30
  -1  -1  -7  183.88   13.80
   1   1   7  193.98   11.90
   2   1   7   49.80    6.70
   2   1   7   66.69    6.40
   3   1   7    2.70    2.60
   3   1   7    0.30    2.10
   4   1   7   63.19    9.00
   5  -2  -7  425.86   25.70
   5  -2  -7  426.26   26.60
   4  -2  -7   27.00    4.60
   4  -2  -7   31.00    4.70
   4  -2  -7   21.60    5.10
   4  -2  -7   20.60    4.70
   4  -2  -7   29.50    6.30
   3  -2  -7   89.79    7.80
   3  -2  -7   86.79    8.60
   3  -2  -7   86.39    7.40
   3  -2  -7   94.29    7.70
   2  -2  -7  159.08   10.70
   2  -2  -7  143.89   11.60
   2  -2  -7  156.28   10.50
   2  -2  -7  144.09   10.00
   1  -2  -7   40.50    3.90
   1  -2  -7   47.20    5.70
   1  -2  -7   43.00    4.50
   1  -2  -7   44.30    4.20
   0  -2  -7  523.65   27.40
   0  -2  -7  495.85   28.50
   0   2   7  549.15   29.30
   1   2   7  129.09    9.80
   1   2   7  139.29   11.20
  -2  -2  -7    9.50    3.60
   2   2   7   14.90    3.80
   2   2   7   16.20    5.30
   3   2   7    5.60    3.20
   5  -3  -7   76.39    8.60
   5  -3  -7   81.89    8.90
   5  -3  -7   79.09    8.30
   4  -3  -7   18.40    4.40
   4  -3  -7   21.00    4.60
   4  -3  -7   18.30    4.60
   4  -3  -7   22.10    4.60
   3  -3  -7   44.40    6.10
   3  -3  -7   45.70    6.00
   3  -3  -7   57.49    8.60
   3  -3  -7   43.20    5.50
   3  -3  -7   39.90    5.20
   2  -3  -7   -2.50    1.30
   2  -3  -7    0.30    1.30
   2  -3  -7    2.30    1.60
   2  -3  -7   -0.80    1.90
   1  -3  -7  113.69    9.90
   1  -3  -7  126.49    7.80
   1  -3  -7  119.39    7.60
   1  -3  -7  117.19    9.00
   0  -3  -7    9.10    4.20
   0  -3  -7    1.80    2.80
  -1  -3  -7    0.90    2.10
   1   3   7    2.20    2.40
   1   3   7   -1.80    2.00
   2   3   7   17.80    4.60
   4  -4  -7    5.90    2.90
   4  -4  -7    3.70    3.10
   4  -4  -7    6.20    2.70
   3  -4  -7   -2.70    1.70
   3  -4  -7   -1.70    2.90
   3  -4  -7    1.70    1.90
   2  -4  -7   21.50    4.90
   2  -4  -7   25.30    4.40
   2  -4  -7   18.10    4.20
   2  -4  -7   25.70    3.90
   1  -4  -7    2.00    2.90
   1  -4  -7    5.50    1.70
   1  -4  -7    9.20    2.90
   0  -4  -7   -0.90    2.90
   0  -4  -7    5.60    2.80
   0   4   7    7.80    2.50
  -1  -4  -7   12.40    3.80
   1   4   7   13.60    4.00
   2  -5  -7   27.70    4.20
   2  -5  -7   26.50    4.40
   2  -5  -7   28.10    5.30
   2  -5  -7   30.00    5.40
   1  -5  -7   48.50    6.50
   1  -5  -7   49.50    3.90
   1  -5  -7   34.70    6.00
   1   8  -8   -3.40    3.40
   1   8  -8   -1.40    2.40
  -1  -8   8    1.90    3.00
   0  -8   8  172.68   14.20
  -1   8  -8    2.30    3.60
   1  -8   8   14.90    2.60
   1  -8   8   12.40    5.10
  -2   8  -8   -7.80    3.20
   2  -8   8    4.80    2.80
   2  -8   8    5.30    2.50
   3  -8   8   12.30    4.70
   3  -8   8   10.00    3.80
   3  -8   8    2.40    2.70
   2   7  -8    2.40    3.60
   2   7  -8    2.90    2.40
  -2  -7   8    2.30    2.70
   1   7  -8   48.80    8.00
  -1  -7   8   75.09    8.40
   0   7  -8   11.30    3.20
   0  -7   8    6.50    3.50
   1  -7   8   17.30    4.10
   1  -7   8   25.10    4.90
  -2   7  -8    1.80    3.60
   2  -7   8    7.60    2.80
   2  -7   8   14.50    4.50
   3  -7   8   18.80    5.00
   3  -7   8   11.40    4.40
   3  -7   8    8.90    2.90
   4  -7   8   19.90    4.20
   4  -7   8   14.60    4.80
   4  -7   8   24.30    5.30
   3   6  -8   -0.20    3.90
   3   6  -8   -3.70    2.50
  -3  -6   8    2.60    3.00
   2   6  -8   28.60    5.30
   2   6  -8   24.50    5.10
  -2  -6   8   30.40    6.00
   1   6  -8    7.40    3.00
  -1  -6   8    3.90    2.70
   0   6  -8   67.69    7.50
   0   6  -8   68.09    7.40
   0  -6   8   80.59    8.10
  -1   6  -8    1.40    2.40
  -1   6  -8    3.00    2.90
   1  -6   8    9.20    3.00
   1  -6   8    7.40    2.80
  -2   6  -8   -0.60    2.80
  -2   6  -8    1.60    2.00
   2  -6   8    2.90    1.30
   2  -6   8    5.90    3.10
   2  -6   8    1.10    2.00
  -3   6  -8    4.20    3.00
   3  -6   8    5.30    1.80
   3  -6   8    4.70    2.40
   3  -6   8    3.40    2.70
   4  -6   8   10.10    3.00
   4  -6   8    9.50    4.10
   4   5  -8   -3.40    2.70
   4   5  -8   -2.50    2.60
  -4  -5   8    1.80    3.00
   3   5  -8   44.40    4.60
   3   5  -8   60.39    7.20
  -3  -5   8   56.19    7.60
   2   5  -8   -3.20    2.70
  -2  -5   8    1.70    2.40
   1   5  -8   10.90    4.20
   1   5  -8    9.80    2.90
  -1  -5   8    8.70    3.10
   0   5  -8    2.80    1.90
   0   5  -8    2.10    2.50
   0  -5   8    3.40    1.80
   0  -5   8    3.90    2.60
  -1   5  -8   -0.10    2.80
  -1   5  -8    3.30    2.40
   1  -5   8    6.20    3.10
   1  -5   8    6.20    2.20
  -2   5  -8    7.10    2.60
  -2   5  -8   -0.10    3.00
   2  -5   8    9.20    3.70
   2  -5   8    4.30    2.90
  -3   5  -8    7.90    2.70
   3  -5   8   -0.60    2.30
   3  -5   8    5.50    2.50
  -4   5  -8    5.60    2.40
   4  -5   8    5.90    2.50
   4  -5   8    0.50    2.70
   4   4  -8   -3.30    3.30
   4   4  -8   -1.10    3.20
  -4  -4   8    0.60    2.50
   3   4  -8   12.00    5.20
   3   4  -8   10.50    3.60
   3   4  -8   14.30    2.30
  -3  -4   8   10.80    3.50
   2   4  -8   19.40    4.00
   2   4  -8   20.00    4.80
  -2  -4   8   16.70    3.90
   1   4  -8   21.10    4.50
   1   4  -8   16.00    3.70
  -1  -4   8   10.50    3.10
   0   4  -8    2.60    2.10
   0   4  -8    3.40    2.30
   0  -4   8    4.50    2.40
   0  -4   8    2.20    1.60
  -1   4  -8    5.40    3.10
  -1   4  -8    7.40    2.50
   1  -4   8    7.90    2.30
   1  -4   8    8.80    3.20
  -2   4  -8   25.40    4.10
   2  -4   8   19.90    3.80
   2  -4   8   27.60    5.80
  -3   4  -8   36.50    4.80
   3  -4   8   42.40    4.30
   3  -4   8   44.00    5.00
   3  -4   8   36.30    6.60
  -4   4  -8   80.89    7.30
   4  -4   8   77.19    7.10
   4  -4   8   68.69    7.10
   4  -4   8   95.29    9.70
   5   3  -8   11.70    4.80
   5   3  -8    3.20    3.00
  -5  -3   8   21.60    5.80
   4   3  -8   23.10    5.70
   4   3  -8   29.60    3.80
  -4  -3   8   34.90    6.50
   3   3  -8   28.10    5.90
   3   3  -8   33.90    5.80
   3   3  -8   35.40    6.40
  -3  -3   8   27.00    5.10
   2   3  -8   22.70    6.60
   2   3  -8   19.20    4.20
  -2  -3   8   14.00    3.80
   1   3  -8    1.10    1.30
   1   3  -8    0.60    2.00
  -1  -3   8    0.20    1.30
   0   3  -8    4.80    2.10
   0   3  -8    0.10    1.70
   0  -3   8    0.70    1.90
   0  -3   8    1.20    1.50
  -1   3  -8   -0.40    1.00
  -1   3  -8    2.00    2.40
   1  -3   8   -0.80    1.70
   1  -3   8   -0.80    1.00
  -2   3  -8  212.68   12.60
   2  -3   8  214.58   12.70
   2  -3   8  185.68   14.60
  -3   3  -8   99.99    7.30
   3  -3   8   77.49    9.10
   3  -3   8   88.49    6.80
   3  -3   8   88.09    6.80
   4  -3   8  121.89    8.80
   4  -3   8  111.69   11.00
   4  -3   8  103.99    7.90
   5   2  -8   13.20    3.70
   5   2  -8   12.10    5.40
  -5  -2   8   23.10    7.10
   4   2  -8   26.30    6.20
   4   2  -8   21.30    3.40
  -4  -2   8   30.90    6.10
   3   2  -8    6.40    3.10
   3   2  -8    5.40    3.20
   3   2  -8    7.20    2.90
   3   2  -8    7.50    1.60
  -3  -2   8   12.70    3.60
   2   2  -8  119.29    9.70
   2   2  -8  117.59   12.10
  -2  -2   8  125.19    9.80
   1   2  -8  186.98   13.80
   1   2  -8  204.88   12.90
  -1  -2   8  192.88   14.20
  -1  -2   8  203.68   13.00
   0   2  -8   43.40    5.80
   0   2  -8   41.80    4.60
   0  -2   8   43.50    4.80
   0  -2   8   41.20    5.70
  -1   2  -8   65.09    5.40
   1  -2   8   73.79    7.70
   1  -2   8   58.69    5.30
  -2   2  -8  358.06   18.30
   2  -2   8  327.77   18.00
   2  -2   8  367.66   22.20
  -3   2  -8    5.80    1.80
   3  -2   8    8.20    1.90
   3  -2   8   14.70    4.50
   3  -2   8    9.80    2.90
   4  -2   8   18.50    3.70
   4  -2   8   19.70    5.40
   4   1  -8    8.40    3.20
  -4  -1   8    8.60    3.60
   3   1  -8  418.76   25.20
   3   1  -8  387.56   24.90
   3   1  -8  384.36   20.50
  -3  -1   8  445.16   24.50
   2   1  -8   56.09    7.40
   2   1  -8   50.89    5.50
  -2  -1   8   61.39    6.40
   1   1  -8   -1.80    1.00
   1   1  -8   -1.50    1.70
  -1  -1   8   -0.90    1.00
  -1  -1   8    0.40    2.00
   0   1  -8   72.79    6.00
   0   1  -8   75.79    8.00
   0  -1   8   88.99    8.40
   0  -1   8   84.39    6.30
  -1   1  -8  441.16   26.90
  -1   1  -8  441.66   23.10
   1  -1   8  466.35   27.20
   1  -1   8  503.35   23.40
   1  -1   8  475.25   22.60
   2  -1   8  323.07   17.40
   2  -1   8  313.67   20.70
   3  -1   8   75.69    7.50
   4  -1   8   18.20    4.80
   4  -1   8   13.20    4.00
   4   0  -8   10.40    3.30
   3   0  -8  104.09   10.10
   3   0  -8  108.29    9.40
   3   0  -8  103.39   10.20
   3   0  -8  110.89    7.30
  -3   0   8  122.89    9.50
   2   0  -8  226.38   13.50
   2   0  -8  164.78   11.10
   2   0  -8  212.48   15.00
  -2   0   8  212.48   13.20
   1   0  -8  281.97   14.20
   1   0  -8  223.78   21.10
   1   0  -8  289.17   16.10
  -1   0   8  271.27   18.10
  -1   0   8  288.27   15.80
   0   0  -8   98.89    6.50
   0   0   8   88.69    9.00
  -1   0  -8    8.50    3.50
   1   0   8   15.80    4.20
   1   0   8   14.30    2.90
   2   0   8  586.64   32.20
   2   0   8  531.15   28.70
   3   0   8   -2.90    2.80
   3   0   8    7.90    3.50
   4  -1  -8    2.20    2.20
   4  -1  -8    1.90    1.90
   3  -1  -8  151.18   11.20
   3  -1  -8  150.58   12.60
   3  -1  -8  154.28   14.20
   3  -1  -8  146.99    9.90
   2  -1  -8   65.09    7.40
   2  -1  -8   61.99    5.50
   2  -1  -8   66.29    6.30
   1  -1  -8   43.10    4.20
   1  -1  -8   40.00    4.30
   1  -1  -8   42.20    6.20
  -1   1   8   45.70    6.40
   0  -1  -8  673.13   31.80
   0  -1  -8  642.24   36.10
   0  -1  -8  691.23   31.80
   0   1   8  684.23   36.80
  -1  -1  -8    4.20    3.70
   1   1   8    4.80    3.20
   1   1   8    5.80    2.60
   2   1   8    2.40    2.20
   2   1   8   -1.10    2.10
   3   1   8    0.70    3.40
   3   1   8    1.40    2.30
   5  -2  -8  202.48   14.20
   5  -2  -8  210.48   16.70
   4  -2  -8   24.10    4.80
   4  -2  -8   14.70    4.80
   3  -2  -8    0.00    1.90
   3  -2  -8    0.30    2.10
   3  -2  -8   -0.10    1.80
   3  -2  -8   -0.90    1.50
   2  -2  -8  278.67   16.30
   2  -2  -8  267.17   16.00
   2  -2  -8  273.57   18.30
   2  -2  -8  285.97   16.40
   1  -2  -8  232.98   13.10
   1  -2  -8  233.08   13.10
   1  -2  -8  234.88   14.10
   1  -2  -8  233.98   16.10
   0  -2  -8  218.78   13.10
   0  -2  -8  165.08   13.70
   0   2   8  186.18   14.00
   1   2   8   25.40    4.60
   1   2   8   38.50    6.50
   2   2   8   -3.10    2.60
   2   2   8   -1.50    2.80
   4  -3  -8    9.40    3.30
   4  -3  -8   14.50    4.00
   4  -3  -8   11.80    3.60
   3  -3  -8    6.00    3.40
   3  -3  -8    1.10    1.50
   3  -3  -8    5.90    2.20
   3  -3  -8    4.80    2.70
   2  -3  -8   25.00    4.10
   2  -3  -8   31.10    4.30
   2  -3  -8   31.90    4.50
   2  -3  -8   32.10    5.60
   1  -3  -8    2.70    1.50
   1  -3  -8    9.80    2.90
   1  -3  -8    6.00    1.90
   0  -3  -8    5.60    5.30
   0  -3  -8    0.00    1.60
   0   3   8    3.60    2.40
   1   3   8   19.70    5.00
   2  -4  -8    2.00    2.00
   2  -4  -8    7.80    2.70
   2  -4  -8    3.50    2.10
   1  -4  -8   58.19    6.60
  -1  -7   9   -0.90    1.90
   0  -7   9   56.49    7.40
   1  -7   9   -2.50    2.40
   1  -7   9   -2.30    1.50
   2  -7   9   -3.80    3.00
   2  -7   9   -1.10    1.90
   3  -7   9   12.20    2.70
  -2  -6   9   24.50    6.20
  -1  -6   9   13.10    3.60
   0   6  -9   -2.20    3.10
   0  -6   9    3.00    2.10
   1  -6   9    1.60    1.80
   1  -6   9    3.20    3.20
   2  -6   9   74.69    8.80
   2  -6   9   86.29    8.50
   3  -6   9    0.20    2.00
   3  -6   9    1.30    1.50
   3  -6   9   -3.50    2.60
   3   5  -9   16.80    4.70
  -2  -5   9   50.49    7.30
   1   5  -9   64.39    7.90
  -1  -5   9   51.59    6.70
   0   5  -9    1.10    2.60
   0   5  -9    1.30    2.30
   0  -5   9   -0.60    1.60
   0  -5   9    5.30    3.10
  -1   5  -9   17.60    4.00
   1  -5   9   25.40    5.60
   1  -5   9   21.90    4.50
  -2   5  -9    2.00    2.40
   2  -5   9    5.40    2.90
   2  -5   9    6.20    2.70
  -3   5  -9   10.60    2.80
   3  -5   9    6.20    4.10
   3  -5   9   11.10    3.30
   3  -5   9   12.00    2.40
   4   4  -9   14.00    2.70
   4   4  -9   17.30    5.30
  -4  -4   9   11.20    4.30
   3   4  -9   49.80    7.50
  -3  -4   9   57.49    7.80
  -2  -4   9   12.00    3.30
   1   4  -9   -0.10    2.80
   1   4  -9    0.10    2.20
  -1  -4   9    1.60    1.90
   0   4  -9   81.99    8.50
   0   4  -9   86.29    7.90
   0  -4   9   90.99    8.10
   0  -4   9   91.09    9.00
  -1   4  -9    3.80    2.40
   1  -4   9    8.40    2.80
   1  -4   9    6.60    3.30
  -2   4  -9   27.00    3.60
   2  -4   9   27.40    6.30
   2  -4   9   24.70    4.10
  -3   4  -9   87.19    7.30
   3  -4   9   74.09    6.80
   3  -4   9   77.39    9.10
   3  -4   9   72.39    5.50
  -4   4  -9   53.09    7.00
   4  -4   9   88.49   10.40
   4  -4   9   76.79    6.70
   4  -4   9   65.39    7.30
   4   3  -9    3.70    2.00
  -4  -3   9    4.30    3.00
   3   3  -9   89.29    9.90
  -3  -3   9   83.29    9.00
   2   3  -9   58.69    6.70
  -2  -3   9   62.09    7.10
   1   3  -9  130.19   11.50
   1   3  -9  128.99   10.30
  -1  -3   9  141.69   11.20
   0   3  -9   45.40    5.30
   0   3  -9   47.00    8.00
   0  -3   9   46.50    6.70
   0  -3   9   46.50    5.50
  -1   3  -9   76.89    7.00
   1  -3   9   78.19    6.90
   1  -3   9   90.39    9.10
  -2   3  -9  145.09   10.00
   2  -3   9  149.79   12.80
   2  -3   9  146.89    9.80
  -3   3  -9   88.99    7.00
   3  -3   9   82.59    9.60
   3  -3   9   94.19    7.00
   4   2  -9   69.89    8.90
   4   2  -9   54.79    4.90
  -4  -2   9   59.69    8.50
   3   2  -9  111.49   11.30
  -3  -2   9  121.39   10.60
  -2  -2   9   76.39    7.60
   1   2  -9   -0.90    1.80
   1   2  -9    0.90    2.90
  -1  -2   9    5.00    2.50
  -1  -2   9    3.20    2.00
   0   2  -9   37.60    4.20
   0   2  -9   37.40    7.30
   0  -2   9   30.10    4.60
   0  -2   9   27.60    5.80
  -1   2  -9   20.00    3.90
   1  -2   9   20.10    3.40
   1  -2   9   21.40    4.80
  -2   2  -9   12.10    2.20
   2  -2   9    7.40    3.60
   2  -2   9   12.00    2.10
   2  -2   9    8.50    2.10
   3  -2   9   24.50    6.00
   4   1  -9   22.00    3.30
   4   1  -9   10.70    3.50
  -4  -1   9   19.50    5.20
   3   1  -9  401.46   24.10
  -3  -1   9  410.76   24.20
   2   1  -9   32.70    4.60
   1   1  -9    6.70    2.30
   1   1  -9   -1.30    3.90
  -1  -1   9    1.90    2.30
  -1  -1   9    4.80    2.20
   0  -1   9  175.48   10.90
   0  -1   9  166.88   13.60
   1  -1   9   75.29    8.80
   2  -1   9   36.60    4.30
   2  -1   9   48.90    7.30
   3  -1   9    8.70    2.60
   3  -1   9   13.30    4.70
   4   0  -9   23.00    6.80
   4   0  -9   24.30    3.60
   3   0  -9   74.19    5.50
   3   0  -9   52.19    6.60
   2   0  -9   61.89    6.30
   1   0  -9    5.30    2.10
  -1   0   9    8.10    3.10
   0   0  -9  333.17   17.30
   0   0   9  322.47   21.40
   1   0   9  108.19   10.70
   2   0   9    3.40    3.00
   2   0   9   -1.50    3.00
   4  -1  -9    4.80    2.40
   3  -1  -9   32.30    6.50
   3  -1  -9   42.20    5.80
   3  -1  -9   33.10    4.30
   2  -1  -9   -2.10    1.20
   2  -1  -9   -2.40    1.20
   1  -1  -9   92.39   10.40
   1  -1  -9  100.09    7.60
   1  -1  -9  112.59    7.60
   0   1   9    0.90    2.70
   1   1   9   -2.70    2.20
   2   1   9   19.80    8.60
   2   1   9   12.50    4.00
   3  -2  -9    3.70    2.00
   3  -2  -9   -0.20    2.70
   3  -2  -9    2.20    1.90
   3  -2  -9    5.00    2.10
   2  -2  -9   18.50    3.70
   2  -2  -9   12.40    2.90
   2  -2  -9   14.60    3.20
   1  -2  -9    3.90    1.70
   1  -2  -9    3.20    1.50
   1  -2  -9    3.50    2.10
   0   2   9    1.70    2.50
  -1  -6  10    4.80    3.60
   0  -6  10    2.50    2.20
   1  -6  10   -1.30    1.80
   1  -6  10   -0.10    3.20
   2  -6  10   -1.70    2.30
  -2  -5  10   -5.60    2.50
  -1  -5  10   -1.40    1.80
   0  -5  10    0.30    2.50
   0  -5  10   -1.60    1.90
  -1   5 -10   -3.90    2.30
   1  -5  10    0.00    2.00
   1  -5  10    2.10    2.40
  -2   5 -10   49.10    6.70
   2  -5  10   70.59   10.70
   2  -5  10   67.29    6.90
   3   4 -10   -0.30    3.50
  -3  -4  10   -2.60    2.60
  -2  -4  10   37.90    6.30
  -1  -4  10   48.70    6.50
   0   4 -10    5.30    2.70
   0  -4  10    9.70    4.00
   0  -4  10   11.20    3.00
  -1   4 -10   11.80    3.20
   1  -4  10   11.20    4.20
   1  -4  10   11.90    3.20
  -2   4 -10   88.99    7.60
   2  -4  10   82.49    8.90
   3   3 -10  111.39   12.30
  -3  -3  10  136.29   12.00
  -2  -3  10   23.50    4.90
   1   3 -10   -0.60    2.40
  -1  -3  10   -0.50    2.00
   0   3 -10   22.40    4.10
   0  -3  10   18.00    4.80
   1  -3  10  164.08   11.10
   1  -3  10  144.39   13.10
  -2   3 -10   62.79    6.00
   2  -3  10   61.29   14.00
   2  -3  10   60.89    6.10
   3   2 -10   18.00    5.90
  -3  -2  10   19.90    4.90
   2   2 -10   96.69    8.90
  -2  -2  10  109.19    9.50
   1   2 -10   60.09    6.40
  -1  -2  10   78.29    7.40
   0   2 -10   26.30    4.20
   0  -2  10   13.90    4.00
   0  -2  10    5.10    2.70
  -1   2 -10    3.20    1.80
   1  -2  10    5.30    2.10
   1  -2  10    5.30    4.00
  -2   2 -10  223.78   12.90
   2  -2  10  275.87   13.40
   2  -2  10  220.08   18.10
  -3  -1  10  113.99   10.60
   2   1 -10   30.40    5.70
  -2  -1  10   29.50    5.30
   1   1 -10   11.50    3.30
  -1  -1  10   16.50    4.00
   0   1 -10  218.98   13.30
   0  -1  10  226.48   17.00
   0  -1  10  225.68   13.50
  -1   1 -10   11.20    2.10
   1  -1  10   13.20    5.00
   2  -1  10    2.60    4.00
   3   0 -10    7.20    4.30
   2   0 -10   75.59   13.40
   1   0 -10  128.79    9.30
   0   0 -10   63.99    5.20
   0   0  10   78.69    9.30
   1   0  10   16.60    5.50
   2  -1 -10    4.60    2.40
   2  -1 -10    0.70    1.90
   2  -1 -10    0.60    1.70
   1  -1 -10   10.40    2.70
   1  -1 -10    7.70    2.40
  -1  -4  11    3.90    2.90
   0  -4  11    2.00    3.80
   0  -4  11    2.50    3.00
  -1  -3  11   -0.30    2.50
   0   3 -11   48.60    7.10
   0  -3  11   56.29    6.40
   0  -3  11   42.50    7.80
   1   2 -11    4.30    3.40
  -1  -2  11   -2.30    2.40
   0   2 -11  122.69    9.80
   0  -2  11  131.29   12.50
   0  -2  11  129.39    9.90
   0   0   0    0.00    0.00
_computing_structure_solution     'SHELXT 2014/5 (Sheldrick, 2014)'
;
_shelx_hkl_checksum     13498
_shelx_res_file
;
TITL KCF6_0m_a.res in P-1
    1.res
    created by SHELXL-2018/3 at 16:07:00 on 01-Oct-2019
REM Old TITL KCF6_0m in P-1
REM SHELXT solution in P-1
REM R1 0.197, Rweak 0.008, Alpha 0.050, Orientation as input
REM Formula found by SHELXT: C7 N2 O2
CELL 0.71073 5.592 7.2162 8.4021 109.148 93.889 103.282
ZERR 2 0.001 0.0012 0.0013 0.006 0.007 0.006
LATT 1
SFAC C H N O
UNIT 8 10 6 8
EQIV $1 -1+X,+Y,+Z
EQIV $2 -1+X,-1+Y,-1+Z
EQIV $3 +X,-1+Y,-1+Z
L.S. 4
PLAN  4
SIZE 0.34 0.22 0.22
TEMP 22.85
CONF
HTAB O1 O4_$1
HTAB N1 O3
HTAB N2 O4_$2
HTAB C3 O2_$3
HTAB C4 O1
HTAB C4 O3_$1
BOND $H
LIST 4
MORE -1
fmap 2
acta
REM <olex2.extras>
REM <HklSrc "%.\\1.hkl">
REM </olex2.extras>
WGHT    0.044100    0.068600
FVAR       2.26296
O1    4    0.147917    0.882815    0.625869    11.00000    0.01741    0.03981 =
         0.03030   -0.00538    0.00136    0.00952
H1A   2    0.019582    0.934564    0.673780    11.00000    0.06864
O2    4    0.386121    1.128747    0.855432    11.00000    0.02802    0.05709 =
         0.03923   -0.02014   -0.00023    0.01549
O3    4    0.547944    0.769937    0.519848    11.00000    0.02238    0.03960 =
         0.03057   -0.01006    0.00268    0.00929
O4    4    0.787227    1.003439    0.754274    11.00000    0.01830    0.04144 =
         0.02936   -0.00640   -0.00033    0.00934
N1    3    0.135789    0.536250    0.288126    11.00000    0.02314    0.03156 =
         0.02687   -0.00028   -0.00016    0.00515
H1    2    0.269623    0.619899    0.367184    11.00000    0.05696
N2    3   -0.097623    0.308789    0.068172    11.00000    0.03194    0.02861 =
         0.02248   -0.00086    0.00207    0.00718
H2    2   -0.162396    0.200631   -0.039099    11.00000    0.06305
N3    3   -0.252706    0.406369    0.161215    11.00000    0.02645    0.03801 =
         0.02936   -0.00294    0.00122    0.00905
C1    1    0.359391    0.987768    0.725043    11.00000    0.01903    0.03038 =
         0.02357    0.00037    0.00227    0.00832
C2    1    0.581805    0.911009    0.658304    11.00000    0.01833    0.02745 =
         0.02378    0.00180    0.00333    0.00706
C3    1    0.133503    0.386793    0.144215    11.00000    0.02814    0.03132 =
         0.02847    0.00457    0.00590    0.01029
AFIX  43
H3    2    0.270783    0.345169    0.104695    11.00000   -1.20000
AFIX   0
C4    1   -0.103951    0.543511    0.293490    11.00000    0.02734    0.03585 =
         0.02753   -0.00380    0.00135    0.01007
AFIX  43
H4    2   -0.155357    0.635686    0.381391    11.00000   -1.20000
AFIX   0
HKLF 4
REM  KCF6_0m_a.res in P-1
REM wR2 = 0.101788, GooF = S = 1.06991, Restrained GooF = 1.06991 for all data
REM R1 = 0.037143 for 1278 Fo > 4sig(Fo) and 0.046214 for all 1524 data
REM 112 parameters refined using 0 restraints
END
WGHT      0.0441      0.0686
REM Highest difference peak  0.369,  deepest hole -0.197,  1-sigma level  0.044
Q1    1   0.4660  0.9413  0.7009  11.00000  0.05    0.37
Q2    1   0.0332  0.5640  0.2850  11.00000  0.05    0.21
Q3    1   0.8768  0.9477  0.7388  11.00000  0.05    0.16
Q4    1  -0.1834  0.5119  0.2125  11.00000  0.05    0.16
;
_shelx_res_checksum     38617
