# Supplementary material for: Crystal structure and Hirshfeld surface analysis of 1,2,4-triazolium hydrogen oxalate
Source: Acta Crystallogr E Crystallogr Commun. 2020 Jan 7;76(Pt 2):137–40. doi: 10.1107/S2056989019017304 (PMC7001815; doi:10.1107/S2056989019017304)
Supplement: Supplementary file 2 [file e-76-00137-Isup2.hkl]

data_I                                                                          
_shelx_title ' KCF6_0m_a.res in P-1'                                            
_shelx_refln_list_code          4                                               
_shelx_F_calc_maximum       43.04                                               
_exptl_crystal_F_000       164.00                                               
_reflns_d_resolution_high  0.7481                                               
                                                                                
loop_                                                                           
 _space_group_symop_operation_xyz                                               
 'x, y, z'                                                                      
 '-x, -y, -z'                                                                   
                                                                                
_cell_length_a     5.5920                                                       
_cell_length_b     7.2162                                                       
_cell_length_c     8.4021                                                       
_cell_angle_alpha 109.148                                                       
_cell_angle_beta   93.889                                                       
_cell_angle_gamma 103.282                                                       
                                                                                
_shelx_F_squared_multiplier     1.000                                           
                                                                                
loop_                                                                           
 _refln_index_h                                                                 
 _refln_index_k                                                                 
 _refln_index_l                                                                 
 _refln_F_squared_calc                                                          
 _refln_F_squared_meas                                                          
 _refln_F_squared_sigma                                                         
 _refln_observed_status                                                         
   1   0   0         61.79         42.59         2.98 o                         
   2   0   0         68.48         65.86         2.65 o                         
   3   0   0        436.60        487.49        12.91 o                         
   4   0   0        287.80        297.92         8.16 o                         
   5   0   0          2.55          3.49         0.42 o                         
   6   0   0         14.36         13.57         0.83 o                         
   7   0   0          5.99          7.87         1.06 o                         
  -7   1   0          5.10          4.42         0.86 o                         
  -6   1   0          4.02          3.97         0.44 o                         
  -5   1   0        312.33        305.26         7.34 o                         
  -4   1   0         85.45         76.53         2.44 o                         
  -3   1   0        317.24        287.87         8.78 o                         
  -2   1   0        764.16        731.59        19.08 o                         
   0   1   0        102.17         93.96        10.77 o                         
   1   1   0        765.28        703.76        22.32 o                         
   2   1   0        568.52        569.21        12.89 o                         
   3   1   0         21.78         20.80         0.72 o                         
   4   1   0         30.76         29.98         1.18 o                         
   5   1   0         71.76         67.56         2.04 o                         
   6   1   0          2.95          2.57         0.41 o                         
  -7   2   0         31.64         38.83         2.16 o                         
  -6   2   0         19.28         21.44         1.01 o                         
  -5   2   0        170.21        163.99         4.84 o                         
  -4   2   0         37.08         36.87         1.19 o                         
  -3   2   0          4.31          3.18         0.31 o                         
  -1   2   0        412.22        410.95         9.29 o                         
   0   2   0        634.70        569.07        14.81 o                         
   1   2   0         24.35         24.48         0.56 o                         
   2   2   0         17.35         16.97         0.51 o                         
   3   2   0         16.26         15.46         0.54 o                         
   4   2   0         10.74         10.36         0.47 o                         
   5   2   0         13.31         13.57         0.73 o                         
   6   2   0          2.60          2.84         0.53 o                         
  -7   3   0         95.24        108.25         4.47 o                         
  -6   3   0          6.12          5.37         0.60 o                         
  -5   3   0          0.75          1.34         0.25 o                         
  -4   3   0        127.10        127.10         3.76 o                         
  -3   3   0        211.83        226.56         6.21 o                         
  -2   3   0        205.05        192.78         4.52 o                         
  -1   3   0          0.96          1.66         0.20 o                         
   0   3   0          4.69          4.80         0.27 o                         
   1   3   0         71.25         64.47         2.02 o                         
   2   3   0         26.38         26.39         0.98 o                         
   3   3   0         17.08         18.11         0.61 o                         
   4   3   0          1.41          1.37         0.29 o                         
   5   3   0          4.36          5.99         0.74 o                         
   6   3   0          4.85          4.23         0.88 o                         
  -7   4   0         35.91         39.45         2.17 o                         
  -6   4   0          4.18          6.09         0.64 o                         
  -5   4   0          0.56          0.51         0.21 o                         
  -4   4   0          8.20          7.33         0.51 o                         
  -3   4   0         92.66         90.74         2.36 o                         
  -2   4   0          9.69          9.10         0.61 o                         
  -1   4   0          9.27          9.06         0.49 o                         
   0   4   0          2.79          2.42         0.23 o                         
   1   4   0          1.76          1.37         0.38 o                         
   2   4   0         31.49         31.25         0.93 o                         
   3   4   0         20.36         21.71         0.87 o                         
   4   4   0         23.24         22.11         0.89 o                         
   5   4   0          1.04          0.56         0.30 o                         
  -7   5   0          7.06          8.48         1.08 o                         
  -6   5   0          6.79          7.79         0.73 o                         
  -5   5   0         34.56         31.24         1.33 o                         
  -4   5   0         64.87         66.74         3.90 o                         
  -3   5   0         14.55         12.85         0.55 o                         
  -2   5   0         36.61         39.36         1.43 o                         
  -1   5   0         35.38         35.43         1.31 o                         
   0   5   0          1.70          1.74         0.23 o                         
   1   5   0          2.46          1.85         0.23 o                         
   2   5   0         40.78         44.66         1.93 o                         
   3   5   0          1.79          2.01         0.25 o                         
   4   5   0         28.31         31.25         1.28 o                         
  -6   6   0         15.15         13.81         0.91 o                         
  -5   6   0          4.39          4.86         0.56 o                         
  -4   6   0         22.32         21.54         0.96 o                         
  -3   6   0         27.96         30.09         1.38 o                         
  -2   6   0         45.49         46.12         1.69 o                         
  -1   6   0         37.78         36.93         1.54 o                         
   0   6   0          1.16          1.41         0.23 o                         
   1   6   0          0.70          0.60         0.20 o                         
   2   6   0         73.05         81.67         2.60 o                         
   3   6   0          0.78          0.91         0.31 o                         
   4   6   0          0.15         -0.21         0.27 o                         
  -6   7   0          0.62          0.29         0.55 o                         
  -5   7   0          3.69          3.23         1.03 o                         
  -4   7   0          0.02         -0.05         0.30 o                         
  -3   7   0         28.18         27.91         1.29 o                         
  -2   7   0          9.18          9.35         0.68 o                         
  -1   7   0          0.05         -0.16         0.19 o                         
   0   7   0         16.28         16.60         0.85 o                         
   1   7   0         19.03         21.33         1.01 o                         
   2   7   0         12.89         13.68         0.78 o                         
   3   7   0         17.03         17.01         1.46 o                         
  -5   8   0          1.01          1.26         1.31 o                         
  -4   8   0          0.15          0.34         0.39 o                         
  -3   8   0          4.03          3.16         0.67 o                         
  -2   8   0          3.51          3.44         0.56 o                         
  -1   8   0         13.88         15.12         1.04 o                         
   0   8   0          8.75          6.40         0.93 o                         
   1   8   0          0.03          0.18         0.28 o                         
  -3   9   0          1.46          0.57         0.80 o                         
  -2   9   0          3.56          3.04         0.63 o                         
  -1   9   0          0.44          1.13         0.61 o                         
   0  -9   1         23.29         23.82         1.60 o                         
   1  -9   1          2.53          1.73         0.52 o                         
   2  -9   1          0.88          1.29         0.55 o                         
   3  -9   1         43.53         43.26         2.81 o                         
  -2  -8   1          3.40          3.68         0.59 o                         
  -1  -8   1          3.27          3.50         0.68 o                         
   0  -8   1          1.23          1.02         0.29 o                         
   1  -8   1          2.50          2.21         0.48 o                         
   2  -8   1         53.69         53.96         3.09 o                         
   3  -8   1         15.54         14.57         1.16 o                         
   4  -8   1          8.14          7.73         1.90 o                         
   5  -8   1          6.94          8.19         1.00 o                         
  -3  -7   1          2.34          3.12         1.17 o                         
  -2  -7   1         48.78         50.56         2.36 o                         
  -1  -7   1         30.93         34.26         1.22 o                         
   0  -7   1          9.44         10.02         0.66 o                         
   1  -7   1         18.28         20.64         1.02 o                         
   2  -7   1         19.26         20.38         1.03 o                         
   3  -7   1         62.49         67.71         3.13 o                         
   4  -7   1          3.66          3.90         0.67 o                         
   5  -7   1         14.42         13.59         1.82 o                         
   6  -7   1          2.94          3.55         0.64 o                         
  -4  -6   1         27.81         28.49         4.79 o                         
  -3  -6   1         39.46         40.91         1.88 o                         
  -2  -6   1         17.30         18.81         0.81 o                         
  -1  -6   1          2.03          2.19         0.27 o                         
   0  -6   1         85.39         92.41         2.48 o                         
   1  -6   1         20.40         18.68         1.41 o                         
   2  -6   1          3.36          3.39         0.40 o                         
   3  -6   1         37.00         38.58         1.51 o                         
   4  -6   1          0.40          0.09         0.25 o                         
   5  -6   1         13.10         14.12         0.84 o                         
   6  -6   1          5.57          4.87         0.57 o                         
  -5  -5   1          9.16          6.51         0.57 o                         
  -4  -5   1          0.86          0.56         0.24 o                         
  -3  -5   1         23.89         23.62         1.01 o                         
  -2  -5   1          7.70          8.58         0.63 o                         
  -1  -5   1          0.47          0.68         0.15 o                         
   0  -5   1          9.78          7.97         0.43 o                         
   1  -5   1        201.58        225.21         9.11 o                         
   2  -5   1        128.37        133.75         3.90 o                         
   3  -5   1          0.02         -0.11         0.11 o                         
   4  -5   1         90.98         87.99         2.42 o                         
   5  -5   1         43.74         40.38         1.60 o                         
   6  -5   1          3.42          3.96         0.55 o                         
   7  -5   1          0.02          0.18         0.38 o                         
  -5  -4   1          0.30          0.25         0.20 o                         
  -4  -4   1         72.71         73.07         1.96 o                         
  -3  -4   1         10.62         11.53         0.48 o                         
  -2  -4   1         84.72         90.95         2.11 o                         
  -1  -4   1        333.94        347.26         8.06 o                         
   0  -4   1          8.50          8.48         0.55 o                         
   1  -4   1          1.95          1.32         0.21 o                         
   2  -4   1         71.21         68.06         1.77 o                         
   3  -4   1          4.15          4.42         0.33 o                         
   4  -4   1         25.77         25.09         1.06 o                         
   5  -4   1          1.00          1.47         0.38 o                         
   6  -4   1          0.64          0.22         0.21 o                         
   7  -4   1         10.52         12.00         1.14 o                         
  -6  -3   1          4.80          5.13         0.68 o                         
  -5  -3   1          5.51          5.77         0.48 o                         
  -4  -3   1          1.42          1.37         0.20 o                         
  -3  -3   1        258.27        267.08         5.64 o                         
  -2  -3   1          4.42          4.31         0.27 o                         
  -1  -3   1         26.28         26.44         0.81 o                         
   0  -3   1        363.80        372.70         8.53 o                         
   1  -3   1         68.97         62.38         1.86 o                         
   2  -3   1         19.07         19.47         0.65 o                         
   3  -3   1         19.18         18.56         0.69 o                         
   4  -3   1          4.38          4.29         0.44 o                         
   5  -3   1         47.35         47.41         1.53 o                         
   6  -3   1         35.80         40.38         1.69 o                         
   7  -3   1         44.66         49.61         2.65 o                         
  -6  -2   1          1.14          0.58         0.53 o                         
  -5  -2   1         12.26         12.96         0.66 o                         
  -4  -2   1         32.32         27.32         0.88 o                         
  -3  -2   1        110.24        112.78         2.55 o                         
  -2  -2   1        181.66        181.72         4.14 o                         
  -1  -2   1        172.53        164.31         3.12 o                         
   0  -2   1          7.24          6.61         0.27 o                         
   1  -2   1         49.96         47.46         1.44 o                         
   2  -2   1          9.78          7.94         0.35 o                         
   3  -2   1         18.39         16.82         0.73 o                         
   4  -2   1        151.93        148.30         4.29 o                         
   5  -2   1          9.15         10.57         0.72 o                         
   6  -2   1          9.83          9.09         0.66 o                         
   7  -2   1          1.17          0.94         0.55 o                         
  -7  -1   1          0.32          0.54         0.50 o                         
  -6  -1   1          0.14          0.26         0.31 o                         
  -5  -1   1        314.68        316.96         9.03 o                         
  -4  -1   1          7.76          8.14         0.46 o                         
  -3  -1   1         49.56         51.65         1.45 o                         
  -2  -1   1          0.10          0.20         0.08 o                         
  -1  -1   1         23.52         26.66         0.64 o                         
   0  -1   1          3.52          7.12         0.38 o                         
   1  -1   1          0.02          0.15         0.07 o                         
   2  -1   1          0.94          0.76         0.14 o                         
   3  -1   1         41.91         45.95         1.30 o                         
   4  -1   1         24.26         25.44         1.06 o                         
   5  -1   1        460.49        446.33        16.80 o                         
   6  -1   1          0.09         -0.19         0.25 o                         
   7  -1   1          0.48          0.82         0.52 o                         
  -7   0   1          0.42         -0.30         0.37 o                         
  -6   0   1         12.08         10.98         0.95 o                         
  -5   0   1          4.57          5.69         0.78 o                         
  -4   0   1        109.78        101.22         3.09 o                         
  -3   0   1          5.72          6.37         0.43 o                         
  -2   0   1          1.33          0.72         0.12 o                         
  -1   0   1         58.40         54.20         1.33 o                         
   0   0   1         18.89         12.61         0.64 o                         
   1   0   1        445.42        407.57        10.62 o                         
   2   0   1        402.38        400.77        12.97 o                         
   3   0   1        250.26        248.53        12.42 o                         
   4   0   1         71.59         64.18         1.80 o                         
   5   0   1         18.64         19.52         0.83 o                         
   6   0   1          1.56          2.16         0.44 o                         
   7   0   1         29.38         36.06         2.02 o                         
  -7   1   1         39.20         42.62         3.14 o                         
  -6   1   1         32.39         35.02         1.33 o                         
  -5   1   1         61.30         58.50         1.80 o                         
  -4   1   1          1.68          1.98         0.38 o                         
  -3   1   1         60.05         65.91         2.06 o                         
  -2   1   1         98.44        104.98         2.96 o                         
  -1   1   1        182.65        167.38         5.47 o                         
   1   1   1         68.41         80.65         1.57 o                         
   2   1   1          0.20          0.15         0.07 o                         
   3   1   1        609.22        639.91        14.62 o                         
   4   1   1          0.41          0.31         0.14 o                         
   5   1   1          5.47          6.00         0.41 o                         
   6   1   1         10.01         10.67         0.73 o                         
  -7   2   1         10.10          7.69         1.35 o                         
  -6   2   1          0.03         -0.01         0.17 o                         
  -5   2   1          0.79          0.40         0.18 o                         
  -4   2   1         28.05         28.81         1.17 o                         
  -3   2   1          9.73         11.77         0.59 o                         
  -2   2   1        254.68        269.08         7.19 o                         
  -1   2   1         14.03         11.53         0.43 o                         
   0   2   1          0.74          0.02         0.05 o                         
   1   2   1       1155.18       1124.52        50.38 o                         
   2   2   1        227.51        230.26         7.19 o                         
   3   2   1         22.73         23.52         0.71 o                         
   4   2   1        143.37        127.85         3.31 o                         
   5   2   1          4.45          5.76         0.50 o                         
   6   2   1          3.34          2.70         0.51 o                         
  -7   3   1          0.20          0.42         0.38 o                         
  -6   3   1          4.12          4.50         0.54 o                         
  -5   3   1         61.34         59.49         3.11 o                         
  -4   3   1        243.02        230.72         6.44 o                         
  -3   3   1          0.22          0.44         0.14 o                         
  -2   3   1        278.39        284.99         7.64 o                         
  -1   3   1        677.05        676.89        17.71 o                         
   0   3   1         49.63         51.08         1.36 o                         
   1   3   1         10.52          9.21         0.38 o                         
   2   3   1          2.20          2.80         0.21 o                         
   3   3   1         75.00         63.98         2.04 o                         
   4   3   1          4.77          3.93         0.43 o                         
   5   3   1         14.20         14.56         0.84 o                         
  -7   4   1          0.75          0.80         0.41 o                         
  -6   4   1         16.64         15.33         0.92 o                         
  -5   4   1         22.46         26.23         1.74 o                         
  -4   4   1          0.12          0.48         0.19 o                         
  -3   4   1         75.23         75.49         2.31 o                         
  -2   4   1         41.11         46.34         1.57 o                         
  -1   4   1        176.47        177.21         4.92 o                         
   0   4   1        279.81        308.82        14.77 o                         
   1   4   1         19.34         23.12         1.63 o                         
   2   4   1         44.55         48.90         1.26 o                         
   3   4   1         65.57         64.82         1.62 o                         
   4   4   1         84.41         79.17         2.91 o                         
   5   4   1          0.25         -0.28         0.61 o                         
  -6   5   1         12.55         12.35         0.85 o                         
  -5   5   1         49.92         43.34         1.67 o                         
  -4   5   1          5.31          6.01         0.68 o                         
  -3   5   1        174.50        174.63         4.97 o                         
  -2   5   1         40.30         43.87         1.57 o                         
  -1   5   1        124.40        133.70         3.89 o                         
   0   5   1         15.07         14.46         0.62 o                         
   1   5   1        107.69        108.11         2.79 o                         
   2   5   1        144.14        146.47         4.06 o                         
   3   5   1         13.04         13.75         0.59 o                         
   4   5   1          9.33          9.03         0.57 o                         
  -6   6   1          0.19         -0.13         0.62 o                         
  -5   6   1         13.79         14.89         1.05 o                         
  -4   6   1         31.53         31.57         1.32 o                         
  -3   6   1         92.05         95.24         3.06 o                         
  -2   6   1        143.23        148.89         4.53 o                         
  -1   6   1          3.00          3.66         0.50 o                         
   0   6   1          5.05          6.04         0.42 o                         
   1   6   1          5.53          5.10         0.48 o                         
   2   6   1          7.56          6.86         0.73 o                         
   3   6   1         10.03          8.52         0.65 o                         
  -5   7   1         16.79         18.70         1.05 o                         
  -4   7   1         17.53         21.31         1.44 o                         
  -3   7   1        148.79        153.76         4.70 o                         
  -2   7   1          1.91          1.63         0.33 o                         
  -1   7   1          8.36          9.16         0.66 o                         
   0   7   1         73.72         74.64         4.46 o                         
   1   7   1         16.27         16.78         0.87 o                         
   2   7   1          3.11          2.47         0.50 o                         
  -4   8   1          0.00          0.22         0.56 o                         
  -3   8   1          9.30          9.40         0.94 o                         
  -2   8   1          7.26          6.03         0.63 o                         
  -1   8   1          9.02          7.58         0.65 o                         
   0   8   1         14.63         14.66         2.08 o                         
   1   8   1          8.57          9.20         1.60 o                         
   0  -9   2          2.78          2.06         0.50 o                         
   1  -9   2          0.01         -0.28         0.31 o                         
   2  -9   2          3.53          3.14         1.03 o                         
   3  -9   2          5.53          4.65         0.90 o                         
   4  -9   2          0.04          0.03         0.45 o                         
  -2  -8   2         17.96         18.81         1.31 o                         
  -1  -8   2          0.05          0.36         0.24 o                         
   0  -8   2          0.21          0.27         0.22 o                         
   1  -8   2         11.09         11.36         0.76 o                         
   2  -8   2         11.02         10.82         0.79 o                         
   3  -8   2         14.29         16.26         2.36 o                         
   4  -8   2          7.05          6.59         0.85 o                         
   5  -8   2          3.27          3.10         0.52 o                         
  -3  -7   2          0.01         -0.20         0.63 o                         
  -2  -7   2          6.09          6.79         0.63 o                         
  -1  -7   2          1.19          1.01         0.27 o                         
   0  -7   2          0.52          0.70         0.27 o                         
   1  -7   2         10.61         11.21         1.10 o                         
   2  -7   2         18.27         17.34         0.99 o                         
   3  -7   2          7.45          7.88         0.65 o                         
   4  -7   2         15.14         16.45         0.80 o                         
   5  -7   2         16.79         18.27         0.99 o                         
   6  -7   2          0.51          0.36         0.45 o                         
  -4  -6   2          4.72          4.07         0.50 o                         
  -3  -6   2          8.30          8.19         0.53 o                         
  -2  -6   2         11.40         11.51         0.79 o                         
  -1  -6   2          0.52          0.30         0.15 o                         
   0  -6   2          0.07          0.19         0.13 o                         
   1  -6   2          3.76          4.77         0.71 o                         
   2  -6   2          4.17          3.69         0.42 o                         
   3  -6   2         17.85         18.75         0.66 o                         
   4  -6   2          0.00          0.16         0.18 o                         
   5  -6   2          0.72          0.32         0.25 o                         
   6  -6   2          1.82          2.56         1.04 o                         
  -5  -5   2          1.03          0.99         0.49 o                         
  -4  -5   2          0.00         -0.21         0.21 o                         
  -3  -5   2          6.46          6.82         0.46 o                         
  -2  -5   2         10.49         10.95         0.61 o                         
  -1  -5   2         13.24         12.05         0.56 o                         
   0  -5   2          4.94          4.78         0.40 o                         
   1  -5   2          0.49          0.52         0.14 o                         
   2  -5   2         43.22         39.73         1.44 o                         
   3  -5   2         74.62         75.42         2.05 o                         
   4  -5   2         43.96         45.60         1.45 o                         
   5  -5   2          0.03         -0.03         0.31 o                         
   6  -5   2          2.15          1.70         0.46 o                         
   7  -5   2         50.56         60.78         6.41 o                         
  -5  -4   2          6.13          6.64         0.85 o                         
  -4  -4   2          4.63          4.07         0.36 o                         
  -3  -4   2          4.23          3.58         0.33 o                         
  -2  -4   2          5.27          5.77         0.36 o                         
  -1  -4   2          8.15          7.74         0.34 o                         
   0  -4   2        118.39        123.31         3.51 o                         
   1  -4   2        109.61        114.27         4.17 o                         
   2  -4   2        751.90        730.33        16.55 o                         
   3  -4   2          0.10          0.10         0.10 o                         
   4  -4   2         16.36         15.60         0.70 o                         
   5  -4   2         95.07         96.03         3.15 o                         
   6  -4   2         17.31         20.35         1.36 o                         
   7  -4   2         17.83         19.02         2.85 o                         
  -6  -3   2          1.26          0.94         0.68 o                         
  -5  -3   2         37.56         33.77         1.39 o                         
  -4  -3   2         19.58         19.85         0.72 o                         
  -3  -3   2         12.82         11.98         0.60 o                         
  -2  -3   2        185.01        183.02         4.68 o                         
  -1  -3   2        195.41        200.39         4.24 o                         
   0  -3   2         36.77         38.79         0.96 o                         
   1  -3   2        340.41        305.50         8.10 o                         
   2  -3   2        374.54        380.51        13.05 o                         
   3  -3   2        164.46        166.51         4.05 o                         
   4  -3   2         48.32         44.55         1.61 o                         
   5  -3   2        169.72        161.46         5.27 o                         
   6  -3   2          5.24          2.88         0.88 o                         
   7  -3   2          4.23          3.38         1.20 o                         
  -6  -2   2         11.70         10.52         0.98 o                         
  -5  -2   2          1.11          1.61         0.25 o                         
  -4  -2   2        158.04        155.62         3.51 o                         
  -3  -2   2        267.77        279.25         5.88 o                         
  -2  -2   2         14.16         13.14         0.50 o                         
  -1  -2   2          4.98          3.18         0.18 o                         
   1  -2   2        106.82         92.92         2.24 o                         
   2  -2   2         77.98         71.67         2.75 o                         
   3  -2   2        270.08        285.71         7.75 o                         
   4  -2   2        240.12        231.76         6.48 o                         
   5  -2   2          0.44          0.69         0.21 o                         
   6  -2   2          8.63          7.46         0.87 o                         
   7  -2   2          3.40          2.41         0.63 o                         
  -7  -1   2          2.92          2.60         1.05 o                         
  -6  -1   2          0.89          0.67         0.38 o                         
  -5  -1   2        266.60        275.78         7.82 o                         
  -4  -1   2         48.27         43.87         1.38 o                         
  -3  -1   2        186.71        181.93         4.40 o                         
  -2  -1   2        400.47        401.87        10.65 o                         
   0  -1   2         54.03         61.76         1.51 o                         
   1  -1   2        617.39        604.14        16.13 o                         
   2  -1   2        472.23        464.21        12.33 o                         
   3  -1   2          2.84          2.11         0.34 o                         
   4  -1   2         25.86         28.04         1.14 o                         
   5  -1   2         75.95         70.34         2.93 o                         
   6  -1   2          4.83          4.31         0.61 o                         
   7  -1   2         18.81         20.96         1.51 o                         
  -7   0   2         25.88         27.51         1.81 o                         
  -6   0   2          7.86          8.66         0.87 o                         
  -5   0   2        164.17        164.35         4.91 o                         
  -4   0   2         46.51         46.39         1.67 o                         
  -3   0   2         11.67         10.33         0.49 o                         
  -1   0   2        341.79        363.07         9.54 o                         
   1   0   2         19.47         21.54         0.53 o                         
   2   0   2         13.92         13.46         0.56 o                         
   3   0   2         17.63         18.11         0.71 o                         
   4   0   2         19.66         19.70         0.74 o                         
   5   0   2         15.57         15.90         0.81 o                         
   6   0   2          5.45          4.86         0.52 o                         
  -7   1   2        100.54        123.01         6.97 o                         
  -6   1   2          4.95          4.41         0.69 o                         
  -5   1   2          0.40          1.30         0.26 o                         
  -4   1   2        114.32        119.41         3.59 o                         
  -3   1   2        315.69        333.41        13.50 o                         
  -2   1   2        304.99        300.42         9.84 o                         
  -1   1   2          4.75          6.31         0.51 o                         
   0   1   2          8.12          8.15         0.23 o                         
   1   1   2         90.15         93.72         2.29 o                         
   2   1   2         27.31         29.43         1.10 o                         
   3   1   2         27.23         27.16         0.95 o                         
   4   1   2          4.93          4.42         0.29 o                         
   5   1   2         11.15         12.86         0.76 o                         
   6   1   2         10.88         10.32         0.79 o                         
  -7   2   2         44.67         51.10         5.65 o                         
  -6   2   2          6.48          9.14         0.63 o                         
  -5   2   2          0.39          0.10         0.16 o                         
  -4   2   2         19.20         18.03         0.76 o                         
  -3   2   2        147.94        161.84         3.96 o                         
  -2   2   2         30.98         31.55         1.33 o                         
  -1   2   2          7.83          6.85         0.36 o                         
   0   2   2         22.01         20.69         0.53 o                         
   1   2   2         10.01         10.25         0.29 o                         
   2   2   2         68.19         67.51         2.56 o                         
   3   2   2         25.77         28.01         0.92 o                         
   4   2   2         63.76         59.37         1.95 o                         
   5   2   2          1.65          1.58         0.31 o                         
   6   2   2          0.00         -0.27         0.27 o                         
  -7   3   2          7.77          9.01         1.94 o                         
  -6   3   2         13.37         11.44         0.80 o                         
  -5   3   2         35.93         29.59         1.29 o                         
  -4   3   2        136.22        139.59         3.57 o                         
  -3   3   2         22.62         20.02         1.28 o                         
  -2   3   2         63.06         70.38         2.10 o                         
  -1   3   2         46.64         51.23         1.98 o                         
   0   3   2          1.22          0.96         0.12 o                         
   1   3   2          1.70          1.92         0.15 o                         
   2   3   2        130.53        133.77         2.67 o                         
   3   3   2         16.00         15.83         0.64 o                         
   4   3   2         80.81         82.70         4.44 o                         
   5   3   2          3.73          3.78         0.61 o                         
  -7   4   2          9.64         10.00         1.53 o                         
  -6   4   2         31.20         27.92         1.36 o                         
  -5   4   2          6.59          6.56         0.73 o                         
  -4   4   2         36.56         34.24         1.66 o                         
  -3   4   2         28.47         28.11         1.35 o                         
  -2   4   2        121.78        129.04         3.17 o                         
  -1   4   2        110.47        121.03         4.64 o                         
   0   4   2          8.20         10.20         0.46 o                         
   1   4   2         13.63         14.53         0.55 o                         
   2   4   2        207.80        209.42         4.09 o                         
   3   4   2          1.34          1.53         0.19 o                         
   4   4   2          1.59          0.87         0.73 o                         
  -6   5   2          0.12         -0.33         0.56 o                         
  -5   5   2         10.51          9.84         0.72 o                         
  -4   5   2          0.27          0.39         0.23 o                         
  -3   5   2        104.66        105.07         2.73 o                         
  -2   5   2         15.09         15.30         0.97 o                         
  -1   5   2          0.01          0.18         0.11 o                         
   0   5   2         54.27         47.46         1.40 o                         
   1   5   2         64.51         65.78         1.82 o                         
   2   5   2         63.26         66.08         2.20 o                         
   3   5   2         42.19         45.17         1.52 o                         
   4   5   2          8.37         10.18         0.84 o                         
  -6   6   2          3.19          3.10         1.25 o                         
  -5   6   2          0.32         -0.03         0.25 o                         
  -4   6   2          0.24          0.06         0.21 o                         
  -3   6   2         14.14         14.98         1.23 o                         
  -2   6   2         16.36         18.88         1.78 o                         
  -1   6   2         56.46         57.97         2.00 o                         
   0   6   2         39.72         40.58         1.35 o                         
   1   6   2          0.08          0.54         0.18 o                         
   2   6   2         52.75         61.03         1.98 o                         
   3   6   2          0.00         -0.35         0.35 o                         
  -5   7   2         27.36         29.67         1.17 o                         
  -4   7   2          1.04          0.83         0.41 o                         
  -3   7   2          6.50          8.22         0.88 o                         
  -2   7   2          5.73          5.97         0.75 o                         
  -1   7   2          1.64          0.76         0.26 o                         
   0   7   2         55.96         56.29         2.86 o                         
   1   7   2          1.02          0.56         0.23 o                         
   2   7   2          0.24         -0.29         0.40 o                         
  -4   8   2          1.49          0.55         0.55 o                         
  -3   8   2          0.35         -0.02         0.34 o                         
  -2   8   2         21.71         25.60         1.62 o                         
  -1   8   2          8.47         10.71         1.43 o                         
   0   8   2         15.03         12.95         2.36 o                         
   0  -9   3          3.47          3.49         0.60 o                         
   1  -9   3          1.27          0.65         0.64 o                         
   2  -9   3          5.37          5.78         1.11 o                         
   3  -9   3         14.94         16.76         3.25 o                         
   4  -9   3          1.48          1.22         0.50 o                         
  -2  -8   3          3.96          3.31         0.55 o                         
  -1  -8   3          0.04          0.26         0.33 o                         
   0  -8   3         17.93         18.50         0.98 o                         
   1  -8   3          0.05         -0.18         0.18 o                         
   2  -8   3          0.01          0.27         0.28 o                         
   3  -8   3         10.90         10.59         1.40 o                         
   4  -8   3          0.63         -0.13         0.31 o                         
   5  -8   3          5.47          5.32         0.64 o                         
  -3  -7   3          4.33          5.58         1.00 o                         
  -2  -7   3          6.68          7.58         0.55 o                         
  -1  -7   3          3.49          3.26         0.36 o                         
   0  -7   3          2.09          2.05         0.32 o                         
   1  -7   3         35.76         36.55         1.81 o                         
   2  -7   3         43.03         44.50         1.70 o                         
   3  -7   3          0.19          0.31         0.22 o                         
   4  -7   3         20.50         21.79         1.03 o                         
   5  -7   3         17.32         18.89         1.95 o                         
   6  -7   3          2.21          2.76         0.65 o                         
  -4  -6   3         21.17         20.88         1.29 o                         
  -3  -6   3          4.06          4.21         0.38 o                         
  -2  -6   3         25.57         27.49         1.03 o                         
  -1  -6   3         40.34         37.74         1.25 o                         
   0  -6   3          7.37          8.56         0.56 o                         
   1  -6   3          0.36          0.13         0.18 o                         
   2  -6   3         10.30          9.89         0.49 o                         
   3  -6   3          0.16          0.18         0.14 o                         
   4  -6   3         13.23         13.83         0.69 o                         
   5  -6   3          1.06          0.79         0.28 o                         
   6  -6   3          0.98          1.20         0.99 o                         
  -5  -5   3          4.24          3.70         0.58 o                         
  -4  -5   3          2.07          2.64         0.35 o                         
  -3  -5   3         60.31         63.80         2.45 o                         
  -2  -5   3          3.01          2.59         0.30 o                         
  -1  -5   3          0.90          0.46         0.14 o                         
   0  -5   3         84.84         88.43         2.69 o                         
   1  -5   3         10.05         10.20         0.57 o                         
   2  -5   3          0.60          0.83         0.13 o                         
   3  -5   3          2.90          2.12         0.26 o                         
   4  -5   3          1.59          1.24         0.23 o                         
   5  -5   3         18.07         16.88         0.96 o                         
   6  -5   3         21.56         23.06         2.67 o                         
  -5  -4   3          6.38          5.58         0.79 o                         
  -4  -4   3         10.51         10.99         0.68 o                         
  -3  -4   3         12.61         12.53         0.60 o                         
  -2  -4   3         34.26         34.72         1.60 o                         
  -1  -4   3         30.33         31.23         0.78 o                         
   0  -4   3          9.34         10.20         0.40 o                         
   1  -4   3         27.37         28.70         0.89 o                         
   2  -4   3          8.48          8.51         0.42 o                         
   3  -4   3         13.77         12.62         0.57 o                         
   4  -4   3         88.14         87.51         2.41 o                         
   5  -4   3          3.13          3.59         0.48 o                         
   6  -4   3          3.69          3.61         1.09 o                         
  -6  -3   3          0.02         -0.06         0.33 o                         
  -5  -3   3        118.76        111.14         5.25 o                         
  -4  -3   3          1.17          0.95         0.21 o                         
  -3  -3   3         14.05         13.63         0.94 o                         
  -2  -3   3          4.36          4.54         0.31 o                         
  -1  -3   3         27.86         27.76         0.75 o                         
   0  -3   3          5.03          5.01         0.27 o                         
   1  -3   3          2.75          3.39         0.25 o                         
   2  -3   3          0.45          0.57         0.13 o                         
   3  -3   3          5.19          4.94         0.34 o                         
   4  -3   3         23.42         22.17         1.01 o                         
   5  -3   3        332.54        316.64        20.98 o                         
   6  -3   3          0.11          0.48         0.32 o                         
   7  -3   3          1.31          1.36         0.54 o                         
  -6  -2   3          7.05          5.60         1.11 o                         
  -5  -2   3          0.00          0.29         0.19 o                         
  -4  -2   3         36.36         36.23         1.22 o                         
  -3  -2   3          0.84          0.79         0.16 o                         
  -2  -2   3          0.04          0.12         0.09 o                         
  -1  -2   3         38.75         41.47         1.61 o                         
   0  -2   3         71.40         74.04         1.78 o                         
   1  -2   3        235.03        235.62         5.46 o                         
   2  -2   3        219.13        222.26         5.22 o                         
   3  -2   3        141.15        143.41         3.58 o                         
   4  -2   3         91.45         82.38         2.62 o                         
   5  -2   3         17.60         16.85         3.28 o                         
   6  -2   3          0.69          0.09         0.25 o                         
  -7  -1   3         18.89         18.39         2.17 o                         
  -6  -1   3         18.52         18.98         1.97 o                         
  -5  -1   3         34.50         34.53         1.45 o                         
  -4  -1   3          0.85          1.16         0.25 o                         
  -3  -1   3         58.73         55.77         1.85 o                         
  -2  -1   3         82.80         81.46         2.42 o                         
  -1  -1   3         87.66         77.68         2.25 o                         
   0  -1   3        677.27        640.80        14.47 o                         
   1  -1   3         28.93         30.28         0.84 o                         
   2  -1   3         12.10         12.78         0.47 o                         
   3  -1   3        537.57        536.32        29.27 o                         
   4  -1   3          1.49          1.20         0.19 o                         
   5  -1   3          7.32          8.03         0.55 o                         
   6  -1   3          7.43          7.24         0.83 o                         
  -7   0   3          4.15          3.12         1.03 o                         
  -6   0   3          1.23          1.15         0.47 o                         
  -5   0   3          0.07          0.01         0.16 o                         
  -4   0   3         22.30         22.53         1.69 o                         
  -3   0   3          1.69          2.08         0.28 o                         
  -2   0   3        315.25        332.82         8.91 o                         
  -1   0   3         11.26          9.14         0.43 o                         
   0   0   3          2.19          5.57         0.19 o                         
   1   0   3       1107.40       1224.19        38.80 o                         
   2   0   3        329.21        362.55         7.43 o                         
   3   0   3         26.98         29.12         0.92 o                         
   4   0   3        148.97        132.34         4.62 o                         
   5   0   3          8.54         11.15         0.57 o                         
   6   0   3          4.92          3.92         0.45 o                         
  -7   1   3          0.88          0.47         0.45 o                         
  -6   1   3          4.80          4.43         1.00 o                         
  -5   1   3         44.96         43.97         2.93 o                         
  -4   1   3        272.42        266.36         9.10 o                         
  -3   1   3          0.31          0.36         0.17 o                         
  -2   1   3        315.97        335.89         8.99 o                         
  -1   1   3        776.40        822.55        26.24 o                         
   0   1   3        107.41        109.33         2.36 o                         
   1   1   3         33.62         32.74         0.97 o                         
   2   1   3          0.11          0.27         0.14 o                         
   3   1   3         99.63         84.79         1.93 o                         
   4   1   3          5.12          4.53         0.29 o                         
   5   1   3         12.65         11.93         0.59 o                         
   6   1   3          0.43          0.16         0.28 o                         
  -7   2   3          1.07          0.69         0.57 o                         
  -6   2   3         21.44         18.03         1.55 o                         
  -5   2   3         31.05         32.27         1.71 o                         
  -4   2   3          1.59          3.30         0.45 o                         
  -3   2   3         80.29         81.85         3.10 o                         
  -2   2   3        111.05        126.71         3.12 o                         
  -1   2   3        340.83        345.42         7.93 o                         
   0   2   3        415.59        429.10         7.97 o                         
   1   2   3         62.92         71.58         1.89 o                         
   2   2   3         59.25         65.35         2.08 o                         
   3   2   3         72.91         65.71         2.17 o                         
   4   2   3        140.21        138.11         3.15 o                         
   5   2   3          0.03         -0.14         0.17 o                         
  -7   3   3         27.43         23.72         2.30 o                         
  -6   3   3         23.05         22.29         1.45 o                         
  -5   3   3         82.26         65.48         4.39 o                         
  -4   3   3          6.59          7.96         0.57 o                         
  -3   3   3        249.27        225.26         6.26 o                         
  -2   3   3         43.41         44.86         1.16 o                         
  -1   3   3        354.96        402.98        15.24 o                         
   0   3   3         19.23         17.28         0.54 o                         
   1   3   3        205.98        204.37         4.91 o                         
   2   3   3        241.44        232.77         5.63 o                         
   3   3   3         41.70         39.57         1.53 o                         
   4   3   3         13.05         12.67         1.01 o                         
   5   3   3          0.05          0.18         0.62 o                         
  -6   4   3          2.97          1.82         0.51 o                         
  -5   4   3         15.52         21.28         1.91 o                         
  -4   4   3         72.36         71.48         2.39 o                         
  -3   4   3        235.63        227.18         4.90 o                         
  -2   4   3        221.20        205.08         4.91 o                         
  -1   4   3          0.42          0.12         0.18 o                         
   0   4   3         16.91         18.14         0.78 o                         
   1   4   3          5.57          4.80         0.27 o                         
   2   4   3          8.31          9.32         0.55 o                         
   3   4   3         18.03         18.70         1.15 o                         
   4   4   3          0.82          1.31         0.78 o                         
  -6   5   3          4.21          4.17         0.70 o                         
  -5   5   3         26.46         26.03         2.25 o                         
  -4   5   3         18.92         19.91         0.79 o                         
  -3   5   3        330.36        323.90         7.67 o                         
  -2   5   3          3.09          2.64         0.45 o                         
  -1   5   3         16.34         14.88         1.66 o                         
   0   5   3        142.39        129.77         3.84 o                         
   1   5   3         38.75         40.17         1.45 o                         
   2   5   3          5.15          6.70         0.69 o                         
   3   5   3          0.06         -0.40         0.40 o                         
  -5   6   3        103.27        114.27         3.18 o                         
  -4   6   3          0.10          0.03         0.17 o                         
  -3   6   3         18.86         17.46         1.16 o                         
  -2   6   3         20.74         19.92         1.25 o                         
  -1   6   3         19.64         15.24         2.76 o                         
   0   6   3         45.09         43.77         3.08 o                         
   1   6   3         19.61         18.66         1.90 o                         
   2   6   3          0.76          1.11         0.70 o                         
  -4   7   3          4.07          5.02         1.43 o                         
  -3   7   3          1.90          1.73         0.73 o                         
  -2   7   3          0.10         -0.16         0.26 o                         
  -1   7   3         10.86          9.70         0.84 o                         
   0   7   3          0.82          0.43         0.68 o                         
   1   7   3          0.29          0.43         0.23 o                         
   0  -9   4          0.02          0.09         0.26 o                         
   1  -9   4          1.98          1.92         0.43 o                         
   2  -9   4          7.59          8.06         1.45 o                         
   3  -9   4          2.33          2.60         0.59 o                         
   4  -9   4          2.40          1.65         0.68 o                         
  -2  -8   4          3.52          2.81         0.76 o                         
  -1  -8   4          0.23         -0.02         0.43 o                         
   0  -8   4          0.20          0.37         0.27 o                         
   1  -8   4          0.43          0.56         0.32 o                         
   2  -8   4          2.43          1.12         0.41 o                         
   3  -8   4          0.92          1.14         0.34 o                         
   4  -8   4          1.27          1.26         0.31 o                         
   5  -8   4          0.22         -0.26         0.30 o                         
  -3  -7   4          2.42          1.72         0.61 o                         
  -2  -7   4          1.94          2.35         0.61 o                         
  -1  -7   4          0.32          0.47         0.18 o                         
   0  -7   4          3.69          2.86         0.39 o                         
   1  -7   4          0.01         -0.12         0.18 o                         
   2  -7   4          5.70          3.86         0.54 o                         
   3  -7   4         24.28         22.77         0.80 o                         
   4  -7   4          5.28          6.25         0.73 o                         
   5  -7   4          0.07          0.01         0.30 o                         
  -4  -6   4          1.64          1.13         0.42 o                         
  -3  -6   4          0.48          0.46         0.19 o                         
  -2  -6   4          2.09          1.87         0.24 o                         
  -1  -6   4          0.23          0.01         0.12 o                         
   0  -6   4         22.44         23.76         0.85 o                         
   1  -6   4         10.19          9.93         0.64 o                         
   2  -6   4        130.66        126.30         2.87 o                         
   3  -6   4          0.48          0.55         0.22 o                         
   4  -6   4          6.77          6.91         0.52 o                         
   5  -6   4         34.67         37.17         2.29 o                         
   6  -6   4          7.62          8.03         1.12 o                         
  -5  -5   4         13.81         11.90         1.09 o                         
  -4  -5   4          6.46          6.31         0.80 o                         
  -3  -5   4          1.52          1.70         0.24 o                         
  -2  -5   4         30.33         29.84         0.92 o                         
  -1  -5   4         37.95         38.45         0.96 o                         
   0  -5   4          4.32          5.05         0.33 o                         
   1  -5   4         50.28         53.18         1.51 o                         
   2  -5   4         65.15         66.10         2.44 o                         
   3  -5   4         42.79         44.77         1.39 o                         
   4  -5   4         12.55         12.86         0.65 o                         
   5  -5   4         48.47         47.17         1.84 o                         
   6  -5   4          2.20          2.11         0.54 o                         
  -5  -4   4          0.05          0.26         0.28 o                         
  -4  -4   4         56.53         58.18         3.25 o                         
  -3  -4   4         77.37         82.07         2.26 o                         
  -2  -4   4          1.28          1.01         0.18 o                         
  -1  -4   4          0.65          0.58         0.14 o                         
   0  -4   4       1852.50       1787.61        39.30 o                         
   1  -4   4         47.77         44.75         1.14 o                         
   2  -4   4         23.17         21.03         0.81 o                         
   3  -4   4         81.40         83.95         2.26 o                         
   4  -4   4         95.87         98.50         2.67 o                         
   5  -4   4          0.41          0.92         0.27 o                         
   6  -4   4          2.95          2.66         0.58 o                         
  -6  -3   4          0.04         -0.06         0.39 o                         
  -5  -3   4        118.32        115.06         3.18 o                         
  -4  -3   4          9.48          9.39         0.57 o                         
  -3  -3   4         50.87         53.06         1.57 o                         
  -2  -3   4         72.19         76.54         2.38 o                         
  -1  -3   4        409.67        411.96        10.73 o                         
   0  -3   4          2.28          3.01         0.20 o                         
   1  -3   4        128.80        131.79         3.22 o                         
   2  -3   4        113.97        110.49         2.78 o                         
   3  -3   4          2.01          2.60         0.29 o                         
   4  -3   4         16.84         17.52         0.75 o                         
   5  -3   4         39.78         35.34         3.04 o                         
   6  -3   4          5.16          4.35         0.86 o                         
  -6  -2   4          0.84          0.49         0.62 o                         
  -5  -2   4         81.48         81.65         2.39 o                         
  -4  -2   4         27.21         27.93         1.04 o                         
  -3  -2   4          3.75          3.35         0.33 o                         
  -2  -2   4        530.50        516.27        10.59 o                         
  -1  -2   4         67.35         70.71         2.74 o                         
   0  -2   4        389.56        411.83        18.65 o                         
   1  -2   4          8.46          8.26         0.38 o                         
   2  -2   4          0.08          0.28         0.11 o                         
   3  -2   4          5.63          6.41         0.38 o                         
   4  -2   4         18.31         16.07         1.10 o                         
   5  -2   4         13.36         11.37         0.87 o                         
   6  -2   4          3.80          3.16         0.43 o                         
  -6  -1   4          0.64          0.14         0.49 o                         
  -5  -1   4          0.07         -0.17         0.17 o                         
  -4  -1   4         31.77         34.00         1.38 o                         
  -3  -1   4        174.46        191.99         5.43 o                         
  -2  -1   4        107.15         99.22         4.27 o                         
  -1  -1   4         12.33         12.83         0.51 o                         
   0  -1   4          8.18          8.32         0.36 o                         
   1  -1   4         32.74         32.72         0.82 o                         
   2  -1   4         13.23         15.35         0.49 o                         
   3  -1   4         14.58         16.40         0.73 o                         
   4  -1   4          4.02          5.01         0.45 o                         
   5  -1   4         13.03         15.73         0.65 o                         
   6  -1   4         10.38          9.48         0.78 o                         
  -7   0   4         31.74         30.67         2.79 o                         
  -6   0   4          4.78          5.96         1.17 o                         
  -5   0   4          1.34          0.16         0.35 o                         
  -4   0   4          6.21          5.40         0.54 o                         
  -3   0   4         71.38         79.01         2.50 o                         
  -2   0   4         34.42         35.36         1.25 o                         
  -1   0   4          5.93          5.70         0.26 o                         
   0   0   4         16.47         16.71         0.43 o                         
   1   0   4         22.45         21.98         0.58 o                         
   2   0   4         68.40         66.12         2.10 o                         
   3   0   4         20.77         22.78         0.66 o                         
   4   0   4         77.93         72.71         2.24 o                         
   5   0   4          1.01          0.89         0.20 o                         
   6   0   4          0.07         -0.25         0.25 o                         
  -7   1   4          6.92          7.03         0.95 o                         
  -6   1   4          8.84          7.91         1.41 o                         
  -5   1   4         20.02         14.05         1.18 o                         
  -4   1   4        107.95        114.88         4.32 o                         
  -3   1   4         28.87         28.52         1.39 o                         
  -2   1   4         59.68         64.02         2.46 o                         
  -1   1   4         15.95         19.68         0.66 o                         
   0   1   4          0.43          0.43         0.09 o                         
   1   1   4          0.92          1.13         0.21 o                         
   2   1   4        172.08        177.52         5.02 o                         
   3   1   4         43.83         41.89         1.56 o                         
   4   1   4        114.50        117.63         3.97 o                         
   5   1   4          4.69          4.39         1.34 o                         
  -7   2   4          8.31          7.09         1.01 o                         
  -6   2   4         27.99         26.54         1.65 o                         
  -5   2   4         10.13         10.73         0.74 o                         
  -4   2   4         30.73         29.61         1.53 o                         
  -3   2   4         15.27         15.08         0.76 o                         
  -2   2   4        140.10        148.30         3.63 o                         
  -1   2   4        187.65        208.45         4.41 o                         
   0   2   4         25.60         28.39         0.69 o                         
   1   2   4         42.79         42.81         1.49 o                         
   2   2   4        305.91        309.29         8.47 o                         
   3   2   4          2.94          3.50         0.52 o                         
   4   2   4          5.71          4.79         0.55 o                         
   5   2   4          2.63          5.58         1.21 o                         
  -6   3   4          0.10          0.35         0.30 o                         
  -5   3   4         12.07         11.54         0.77 o                         
  -4   3   4          2.55          2.21         0.29 o                         
  -3   3   4        206.84        201.35         4.92 o                         
  -2   3   4         17.57         17.02         0.60 o                         
  -1   3   4          0.00          0.06         0.09 o                         
   0   3   4         81.70         66.99         1.43 o                         
   1   3   4        147.86        143.32         3.60 o                         
   2   3   4        147.43        144.68         4.26 o                         
   3   3   4         64.20         69.46         2.87 o                         
   4   3   4         12.28         17.37         1.22 o                         
  -6   4   4          1.67          2.30         0.55 o                         
  -5   4   4          0.00          0.18         0.28 o                         
  -4   4   4          0.01          0.00         0.12 o                         
  -3   4   4         34.35         35.46         1.07 o                         
  -2   4   4         48.41         49.13         1.30 o                         
  -1   4   4        130.08        119.78         3.01 o                         
   0   4   4         86.04         85.11         2.23 o                         
   1   4   4          0.04         -0.12         0.14 o                         
   2   4   4        112.79        132.73         3.49 o                         
   3   4   4          0.00         -0.27         0.27 o                         
   4   4   4          3.58          3.36         0.84 o                         
  -6   5   4          4.38          2.89         0.61 o                         
  -5   5   4         61.72         64.19         2.87 o                         
  -4   5   4          3.81          4.37         0.45 o                         
  -3   5   4         18.46         17.28         0.68 o                         
  -2   5   4          8.44          9.99         0.46 o                         
  -1   5   4          6.65          5.07         0.44 o                         
   0   5   4        154.76        147.95         4.12 o                         
   1   5   4          1.84          1.31         0.39 o                         
   2   5   4          0.04         -0.21         0.21 o                         
   3   5   4          2.20          2.64         0.70 o                         
  -5   6   4         38.68         41.94         2.72 o                         
  -4   6   4          4.20          4.08         0.59 o                         
  -3   6   4          0.01          0.25         0.24 o                         
  -2   6   4         65.46         69.56         2.39 o                         
  -1   6   4         20.82         21.85         1.23 o                         
   0   6   4         33.74         33.99         2.14 o                         
   1   6   4          5.57          8.61         1.25 o                         
  -3   7   4          0.02          0.32         0.30 o                         
  -2   7   4          5.22          3.34         0.48 o                         
  -1   7   4          0.97          0.38         0.47 o                         
   0  -9   5          0.56         -0.53         0.53 o                         
   1  -9   5          5.49          4.92         0.95 o                         
   2  -9   5         10.55          3.10         0.86 o                         
   3  -9   5          0.07         -0.35         0.35 o                         
  -2  -8   5          6.33          6.82         1.15 o                         
  -1  -8   5          2.98          2.79         0.53 o                         
   0  -8   5          2.74          2.43         0.54 o                         
   1  -8   5          0.21         -0.06         0.27 o                         
   2  -8   5          0.88          0.69         0.36 o                         
   3  -8   5          0.00         -0.04         0.18 o                         
   4  -8   5          3.78          4.40         0.54 o                         
  -3  -7   5         11.11         11.58         0.69 o                         
  -2  -7   5          0.79          0.58         0.48 o                         
  -1  -7   5          0.20          0.71         0.20 o                         
   0  -7   5         17.43         17.79         0.92 o                         
   1  -7   5          1.75          1.40         0.28 o                         
   2  -7   5          0.02         -0.16         0.16 o                         
   3  -7   5          0.22          0.08         0.16 o                         
   4  -7   5          0.39          0.38         0.32 o                         
   5  -7   5          4.72          4.88         0.57 o                         
  -4  -6   5          2.29          2.41         0.43 o                         
  -3  -6   5          0.12         -0.20         0.25 o                         
  -2  -6   5          5.92          6.18         0.41 o                         
  -1  -6   5          6.09          6.81         0.36 o                         
   0  -6   5          4.43          5.18         0.58 o                         
   1  -6   5         10.23         10.36         0.54 o                         
   2  -6   5          2.06          2.18         0.24 o                         
   3  -6   5          4.13          3.84         0.39 o                         
   4  -6   5         30.09         32.43         1.24 o                         
   5  -6   5          0.12         -0.07         0.43 o                         
   6  -6   5          0.93          0.26         0.46 o                         
  -5  -5   5         29.52         29.45         1.82 o                         
  -4  -5   5          0.21         -0.08         0.22 o                         
  -3  -5   5          1.82          2.15         0.31 o                         
  -2  -5   5          3.31          3.80         0.32 o                         
  -1  -5   5          9.37          9.70         0.43 o                         
   0  -5   5          0.57          0.57         0.13 o                         
   1  -5   5          1.34          1.61         0.19 o                         
   2  -5   5          1.97          1.80         0.26 o                         
   3  -5   5          0.14          0.14         0.17 o                         
   4  -5   5          8.35          9.28         0.64 o                         
   5  -5   5        131.64        145.68         4.00 o                         
   6  -5   5          0.77          0.18         0.41 o                         
  -5  -4   5          1.00          0.81         0.28 o                         
  -4  -4   5          8.79         10.18         0.54 o                         
  -3  -4   5          0.33          0.39         0.17 o                         
  -2  -4   5          0.03         -0.02         0.13 o                         
  -1  -4   5         16.48         16.25         0.63 o                         
   0  -4   5         29.59         29.70         0.84 o                         
   1  -4   5         49.05         52.04         1.31 o                         
   2  -4   5         41.63         43.79         1.53 o                         
   3  -4   5         22.48         21.37         0.83 o                         
   4  -4   5         60.56         60.32         1.89 o                         
   5  -4   5          8.27          7.66         0.76 o                         
   6  -4   5          0.13         -0.05         0.33 o                         
  -6  -3   5          8.02         10.23         2.25 o                         
  -5  -3   5         10.56         10.13         0.76 o                         
  -4  -3   5          3.73          2.36         0.62 o                         
  -3  -3   5         21.12         19.64         0.71 o                         
  -2  -3   5         16.88         16.21         0.59 o                         
  -1  -3   5          8.91          8.33         0.39 o                         
   0  -3   5        210.67        208.05         4.98 o                         
   1  -3   5          1.73          1.59         0.21 o                         
   2  -3   5          7.79          8.28         0.44 o                         
   3  -3   5        176.11        183.32         4.49 o                         
   4  -3   5          5.46          5.81         0.45 o                         
   5  -3   5          8.80          9.93         0.85 o                         
   6  -3   5          2.08          1.63         0.97 o                         
  -6  -2   5          1.36          1.98         0.57 o                         
  -5  -2   5          0.40          0.28         0.23 o                         
  -4  -2   5         14.35         13.87         0.87 o                         
  -3  -2   5          0.53          0.80         0.20 o                         
  -2  -2   5        127.59        127.40         3.20 o                         
  -1  -2   5          0.01          0.07         0.09 o                         
   0  -2   5          0.35          0.39         0.13 o                         
   1  -2   5        284.12        280.37         5.83 o                         
   2  -2   5        200.13        209.08         8.02 o                         
   3  -2   5         10.56         10.98         0.51 o                         
   4  -2   5         85.50         83.73         2.69 o                         
   5  -2   5          3.97          5.42         0.66 o                         
   6  -2   5          1.81          1.60         0.74 o                         
  -6  -1   5          3.69          3.69         1.05 o                         
  -5  -1   5         21.84         24.69         1.79 o                         
  -4  -1   5        116.83        118.77         3.77 o                         
  -3  -1   5          6.22          6.00         0.42 o                         
  -2  -1   5        160.92        166.21         4.73 o                         
  -1  -1   5        282.21        291.82         6.84 o                         
   0  -1   5         58.78         56.53         1.53 o                         
   1  -1   5          7.62          6.12         0.27 o                         
   2  -1   5          0.82          1.21         0.14 o                         
   3  -1   5         50.33         46.16         1.37 o                         
   4  -1   5          1.31          0.59         0.18 o                         
   5  -1   5          8.12          8.48         0.49 o                         
   6  -1   5          0.23          0.45         0.29 o                         
  -6   0   5         12.04         11.44         1.58 o                         
  -5   0   5         28.09         31.07         1.90 o                         
  -4   0   5          0.23          0.55         0.19 o                         
  -3   0   5         51.94         56.46         1.68 o                         
  -2   0   5         71.95         81.21         2.52 o                         
  -1   0   5        153.06        160.07         3.54 o                         
   0   0   5        215.27        228.08         4.77 o                         
   1   0   5         56.89         65.32         2.41 o                         
   2   0   5         40.57         43.69         1.55 o                         
   3   0   5         60.31         53.51         1.89 o                         
   4   0   5        116.79        111.87         3.55 o                         
   5   0   5          0.23         -0.41         0.49 o                         
  -6   1   5         15.54         14.57         1.78 o                         
  -5   1   5         60.35         54.53         2.55 o                         
  -4   1   5          6.88          7.12         0.58 o                         
  -3   1   5        157.09        147.98         4.35 o                         
  -2   1   5         28.22         30.13         1.11 o                         
  -1   1   5        333.44        360.47         9.84 o                         
   0   1   5         24.63         22.75         0.65 o                         
   1   1   5        166.99        177.28         4.33 o                         
   2   1   5        200.03        200.78         5.90 o                         
   3   1   5         62.64         58.23         2.04 o                         
   4   1   5         15.09         15.20         0.89 o                         
   5   1   5          0.00          0.43         0.61 o                         
  -6   2   5          4.69          3.37         0.99 o                         
  -5   2   5         12.39         14.82         0.91 o                         
  -4   2   5         76.51         77.07         2.58 o                         
  -3   2   5        231.75        229.84         6.46 o                         
  -2   2   5        156.56        147.41         3.65 o                         
  -1   2   5          0.38          0.68         0.14 o                         
   0   2   5         26.26         29.63         0.73 o                         
   1   2   5          5.87          4.23         0.36 o                         
   2   2   5          1.84          2.36         0.43 o                         
   3   2   5         18.22         16.85         1.22 o                         
   4   2   5          3.13          3.85         0.96 o                         
  -6   3   5          2.82          4.69         0.72 o                         
  -5   3   5         20.07         20.42         1.10 o                         
  -4   3   5         11.20         11.92         0.64 o                         
  -3   3   5        389.20        369.48         7.80 o                         
  -2   3   5          6.52          5.13         0.37 o                         
  -1   3   5         13.24         12.34         0.54 o                         
   0   3   5        149.10        129.48         2.83 o                         
   1   3   5         56.25         54.82         1.66 o                         
   2   3   5          7.20          8.86         0.64 o                         
   3   3   5          0.08          0.12         0.29 o                         
   4   3   5          6.30          8.90         1.46 o                         
  -6   4   5         12.52         15.47         1.21 o                         
  -5   4   5        124.05        130.14         4.10 o                         
  -4   4   5          2.01          1.73         0.24 o                         
  -3   4   5         22.33         18.89         0.75 o                         
  -2   4   5         35.96         34.27         1.02 o                         
  -1   4   5         22.00         20.55         1.17 o                         
   0   4   5         92.61         86.62         1.85 o                         
   1   4   5         27.31         28.56         1.06 o                         
   2   4   5          2.31          3.16         0.52 o                         
   3   4   5          1.65          1.05         0.37 o                         
  -5   5   5         23.82         25.24         1.11 o                         
  -4   5   5          5.79          4.41         0.40 o                         
  -3   5   5          6.15          4.82         0.41 o                         
  -2   5   5          0.01         -0.06         0.14 o                         
  -1   5   5         19.77         18.41         1.06 o                         
   0   5   5          1.81          2.32         0.52 o                         
   1   5   5          0.18          0.31         0.39 o                         
   2   5   5          2.44          1.81         0.57 o                         
  -4   6   5          1.35          1.22         0.33 o                         
  -3   6   5          0.09         -0.07         0.28 o                         
  -2   6   5          2.20          1.83         0.35 o                         
  -1   6   5          0.72          0.52         0.21 o                         
   0   6   5          0.13          1.25         0.53 o                         
   0  -9   6          1.40          0.62         0.57 o                         
   1  -9   6          0.07          0.21         0.26 o                         
   2  -9   6          0.80          0.22         0.41 o                         
   3  -9   6          6.89          5.62         1.63 o                         
  -2  -8   6          1.00          0.60         0.33 o                         
  -1  -8   6          0.22          0.30         0.37 o                         
   0  -8   6          4.50          2.89         0.47 o                         
   1  -8   6          0.33         -0.10         0.25 o                         
   2  -8   6         20.29         18.06         0.80 o                         
   3  -8   6          0.04          0.20         0.20 o                         
   4  -8   6          2.34          1.78         0.51 o                         
  -3  -7   6          0.02         -0.21         0.26 o                         
  -2  -7   6          4.65          4.50         0.44 o                         
  -1  -7   6          9.75          8.88         0.79 o                         
   0  -7   6          0.54          0.28         0.26 o                         
   1  -7   6          9.36          9.65         0.54 o                         
   2  -7   6          6.76          6.93         0.47 o                         
   3  -7   6          9.93          9.86         0.59 o                         
   4  -7   6          2.60          2.83         0.45 o                         
   5  -7   6          8.69          8.01         1.09 o                         
  -4  -6   6         16.69         16.74         1.13 o                         
  -3  -6   6         14.82         16.77         0.93 o                         
  -2  -6   6          0.02         -0.03         0.21 o                         
  -1  -6   6          0.27          0.08         0.22 o                         
   0  -6   6        260.67        255.95         6.16 o                         
   1  -6   6         12.01         12.94         0.62 o                         
   2  -6   6          3.33          3.09         0.34 o                         
   3  -6   6         17.50         18.91         0.97 o                         
   4  -6   6         25.26         24.77         1.05 o                         
   5  -6   6          0.90          0.88         0.47 o                         
  -5  -5   6         33.81         34.05         2.89 o                         
  -4  -5   6          0.85          0.51         0.31 o                         
  -3  -5   6         12.38         12.64         0.61 o                         
  -2  -5   6          7.75          8.40         0.45 o                         
  -1  -5   6         87.09         91.68         2.91 o                         
   0  -5   6          1.48          1.46         0.30 o                         
   1  -5   6         25.26         22.10         0.81 o                         
   2  -5   6         15.94         16.19         0.68 o                         
   3  -5   6          4.25          4.66         0.43 o                         
   4  -5   6          9.73         10.77         0.64 o                         
   5  -5   6         11.99         12.95         1.31 o                         
  -5  -4   6         23.63         22.60         1.18 o                         
  -4  -4   6         10.04          9.14         0.59 o                         
  -3  -4   6          0.37          0.14         0.15 o                         
  -2  -4   6         69.23         69.42         1.76 o                         
  -1  -4   6          7.27          7.59         0.55 o                         
   0  -4   6         81.02         80.64         2.20 o                         
   1  -4   6          3.01          2.96         0.23 o                         
   2  -4   6          1.18          1.22         0.26 o                         
   3  -4   6          1.45          1.27         0.22 o                         
   4  -4   6          7.80          7.93         0.53 o                         
   5  -4   6          9.50          9.50         0.95 o                         
   6  -4   6          0.80          0.93         0.47 o                         
  -5  -3   6          0.33          0.05         0.26 o                         
  -4  -3   6          2.77          2.92         0.31 o                         
  -3  -3   6         51.22         52.67         1.47 o                         
  -2  -3   6         10.40         10.71         0.68 o                         
  -1  -3   6          6.73          7.59         0.52 o                         
   0  -3   6          3.03          3.26         0.33 o                         
   1  -3   6          5.96          5.78         0.39 o                         
   2  -3   6          5.55          6.33         0.46 o                         
   3  -3   6          2.94          3.53         0.34 o                         
   4  -3   6          1.75          1.88         0.29 o                         
   5  -3   6          5.66          7.33         1.13 o                         
  -6  -2   6          1.74          2.68         0.63 o                         
  -5  -2   6          2.36          1.88         0.41 o                         
  -4  -2   6          0.05          0.13         0.23 o                         
  -3  -2   6         15.39         16.98         0.65 o                         
  -2  -2   6         13.88         13.49         0.56 o                         
  -1  -2   6          5.27          6.24         0.41 o                         
   0  -2   6          2.95          3.12         0.29 o                         
   1  -2   6         11.56          9.87         0.38 o                         
   2  -2   6         25.50         25.19         0.82 o                         
   3  -2   6         14.80         16.60         0.63 o                         
   4  -2   6         44.16         45.23         1.45 o                         
   5  -2   6          0.38          0.38         0.23 o                         
  -5  -1   6          7.60          7.12         2.22 o                         
  -4  -1   6         34.30         38.68         1.46 o                         
  -3  -1   6         20.20         20.77         0.93 o                         
  -2  -1   6         21.64         21.83         0.97 o                         
  -1  -1   6          1.68          2.00         0.25 o                         
   0  -1   6          0.70          0.89         0.17 o                         
   1  -1   6          0.66          0.54         0.11 o                         
   2  -1   6        100.70        100.84         2.50 o                         
   3  -1   6         40.87         40.96         1.27 o                         
   4  -1   6         71.43         72.86         2.85 o                         
   5  -1   6          2.77          2.00         1.05 o                         
  -6   0   6         12.56         10.93         1.56 o                         
  -5   0   6          9.09          7.64         1.17 o                         
  -4   0   6         15.74         15.68         0.80 o                         
  -3   0   6          6.17          6.58         0.49 o                         
  -2   0   6         66.71         70.21         1.91 o                         
  -1   0   6        132.07        132.19         2.93 o                         
   0   0   6         21.73         25.43         0.73 o                         
   1   0   6         35.19         35.64         1.07 o                         
   2   0   6        197.26        199.15         6.92 o                         
   3   0   6          3.72          4.76         0.82 o                         
   4   0   6          7.57          6.35         0.85 o                         
   5   0   6          1.09          2.34         1.48 o                         
  -6   1   6          0.72          0.88         0.61 o                         
  -5   1   6          6.28          5.58         1.05 o                         
  -4   1   6          4.89          4.45         0.55 o                         
  -3   1   6        179.03        179.29         5.23 o                         
  -2   1   6         17.44         16.98         0.84 o                         
  -1   1   6          0.08          0.34         0.12 o                         
   0   1   6         50.07         40.65         1.20 o                         
   1   1   6        167.57        166.37         4.81 o                         
   2   1   6        143.58        138.11         4.17 o                         
   3   1   6         51.13         56.38         2.46 o                         
   4   1   6          8.23         10.13         1.43 o                         
  -6   2   6          0.47          0.32         0.46 o                         
  -5   2   6          0.01          0.35         0.30 o                         
  -4   2   6          1.61          1.57         0.44 o                         
  -3   2   6         40.95         43.86         1.42 o                         
  -2   2   6         65.76         66.79         1.88 o                         
  -1   2   6        129.79        121.59         2.74 o                         
   0   2   6         69.02         68.57         1.86 o                         
   1   2   6          1.74          1.24         0.34 o                         
   2   2   6        142.79        155.90         7.38 o                         
   3   2   6          0.00         -0.04         0.24 o                         
   4   2   6          3.98          5.57         1.17 o                         
  -6   3   6          7.93         10.58         1.31 o                         
  -5   3   6         70.77         71.25         3.68 o                         
  -4   3   6          2.86          2.88         0.32 o                         
  -3   3   6         32.66         30.97         1.00 o                         
  -2   3   6         12.65         13.99         0.64 o                         
  -1   3   6         13.55         10.30         0.48 o                         
   0   3   6        208.63        212.96         6.04 o                         
   1   3   6          0.45          0.25         0.19 o                         
   2   3   6          0.11         -0.21         0.24 o                         
   3   3   6          1.83          1.23         0.62 o                         
  -5   4   6         55.12         59.52         3.28 o                         
  -4   4   6          6.31          6.51         0.46 o                         
  -3   4   6          0.17          0.15         0.17 o                         
  -2   4   6         87.51         93.59         2.28 o                         
  -1   4   6         39.46         40.32         1.40 o                         
   0   4   6         49.28         47.80         2.16 o                         
   1   4   6          6.94          7.15         1.30 o                         
   2   4   6          0.54          0.18         0.37 o                         
  -4   5   6          2.90          2.49         0.36 o                         
  -3   5   6          0.48         -0.06         0.21 o                         
  -2   5   6         10.67         10.59         0.68 o                         
  -1   5   6          0.78          0.76         0.21 o                         
   0   5   6          0.06          0.07         0.58 o                         
   1   5   6          6.77          8.29         0.68 o                         
   1  -9   7          0.41          0.08         0.36 o                         
   2  -9   7          0.10          0.12         0.62 o                         
  -1  -8   7          1.11          0.72         0.50 o                         
   0  -8   7          1.84          0.48         0.55 o                         
   1  -8   7          2.97          2.89         0.49 o                         
   2  -8   7          0.21          0.38         0.23 o                         
   3  -8   7          0.94          0.91         0.56 o                         
   4  -8   7          7.93          8.55         1.31 o                         
  -3  -7   7          0.22          0.32         0.29 o                         
  -2  -7   7          1.12          1.23         0.47 o                         
  -1  -7   7          2.25          2.20         0.39 o                         
   0  -7   7          0.00          0.20         0.20 o                         
   1  -7   7          0.79          0.61         0.22 o                         
   2  -7   7          1.12          1.14         0.32 o                         
   3  -7   7          0.87          1.09         0.31 o                         
   4  -7   7          1.54          1.12         0.47 o                         
  -4  -6   7          1.88          1.34         0.49 o                         
  -3  -6   7          0.15         -0.17         0.20 o                         
  -2  -6   7          0.00         -0.11         0.18 o                         
  -1  -6   7          5.33          5.09         0.55 o                         
   0  -6   7          6.73          6.13         0.54 o                         
   1  -6   7          7.99          9.44         0.61 o                         
   2  -6   7          5.04          4.39         0.39 o                         
   3  -6   7          0.92          0.92         0.29 o                         
   4  -6   7         23.52         24.38         1.29 o                         
   5  -6   7          2.00          1.65         0.56 o                         
  -4  -5   7          2.55          2.93         0.67 o                         
  -3  -5   7          4.46          3.58         0.40 o                         
  -2  -5   7          0.93          0.57         0.16 o                         
  -1  -5   7          0.24          0.27         0.19 o                         
   0  -5   7         53.35         52.86         1.70 o                         
   1  -5   7          0.12         -0.08         0.10 o                         
   2  -5   7          1.20          0.95         0.19 o                         
   3  -5   7         29.38         31.85         1.23 o                         
   4  -5   7          5.60          6.10         0.60 o                         
   5  -5   7          5.77          7.09         0.82 o                         
  -5  -4   7          1.01          0.57         0.34 o                         
  -4  -4   7          6.30          5.52         0.57 o                         
  -3  -4   7          1.13          1.13         0.22 o                         
  -2  -4   7         25.91         25.86         0.90 o                         
  -1  -4   7          2.32          2.66         0.38 o                         
   0  -4   7          0.61          0.83         0.21 o                         
   1  -4   7         25.52         25.50         0.96 o                         
   2  -4   7         65.87         64.67         2.17 o                         
   3  -4   7          0.76          0.65         0.20 o                         
   4  -4   7         30.75         32.75         1.36 o                         
   5  -4   7          0.39          0.69         0.52 o                         
  -5  -3   7          8.92          9.36         0.79 o                         
  -4  -3   7         22.82         24.29         1.16 o                         
  -3  -3   7          8.26          8.53         0.47 o                         
  -2  -3   7         48.89         50.68         1.86 o                         
  -1  -3   7         58.86         63.12         2.14 o                         
   0  -3   7          8.96          7.53         0.47 o                         
   1  -3   7          1.07          1.27         0.23 o                         
   2  -3   7          2.10          2.40         0.28 o                         
   3  -3   7         12.35         12.78         0.58 o                         
   4  -3   7          0.08         -0.05         0.41 o                         
   5  -3   7          4.54          3.82         0.71 o                         
  -5  -2   7         13.77         13.57         0.88 o                         
  -4  -2   7          1.05          0.79         0.23 o                         
  -3  -2   7         26.99         29.43         0.95 o                         
  -2  -2   7         16.95         18.09         0.91 o                         
  -1  -2   7         16.34         16.81         0.73 o                         
   0  -2   7         61.02         66.02         1.87 o                         
   1  -2   7         14.52         14.00         0.68 o                         
   2  -2   7         16.87         18.33         1.15 o                         
   3  -2   7         36.45         35.37         1.42 o                         
   4  -2   7         53.25         51.71         1.88 o                         
   5  -2   7          0.54         -0.19         0.19 o                         
  -6  -1   7          3.56          2.50         1.05 o                         
  -5  -1   7         23.26         22.08         1.52 o                         
  -4  -1   7          3.56          4.03         0.46 o                         
  -3  -1   7         54.62         58.79         1.84 o                         
  -2  -1   7         18.46         19.09         0.92 o                         
  -1  -1   7        117.15        119.24         3.15 o                         
   0  -1   7         20.33         21.66         0.80 o                         
   1  -1   7         63.33         65.15         1.56 o                         
   2  -1   7         90.48         89.81         3.90 o                         
   3  -1   7         43.71         40.63         1.97 o                         
   4  -1   7         13.87         13.02         1.82 o                         
   5  -1   7          0.12         -0.06         0.62 o                         
  -6   0   7          1.77         -0.02         0.70 o                         
  -5   0   7          8.32          7.30         1.35 o                         
  -4   0   7         38.89         43.43         1.77 o                         
  -3   0   7         96.31         98.05         2.74 o                         
  -2   0   7         54.88         55.56         1.60 o                         
  -1   0   7          0.07         -0.06         0.09 o                         
   0   0   7         15.68         16.20         1.02 o                         
   1   0   7          6.40          5.82         0.48 o                         
   2   0   7          0.35          0.57         0.36 o                         
   3   0   7         12.25         10.42         1.74 o                         
   4   0   7          3.57          1.39         0.62 o                         
  -6   1   7          0.89         -0.43         0.55 o                         
  -5   1   7          8.01          5.62         1.17 o                         
  -4   1   7          5.53          6.88         0.87 o                         
  -3   1   7        224.99        220.27         5.46 o                         
  -2   1   7         10.36          9.21         0.58 o                         
  -1   1   7          4.21          4.24         0.33 o                         
   0   1   7         86.62         84.42         2.84 o                         
   1   1   7         39.59         37.06         1.76 o                         
   2   1   7          9.07         11.69         1.65 o                         
   3   1   7          1.10          0.27         0.32 o                         
   4   1   7          9.27         12.34         1.76 o                         
  -5   2   7         78.36         83.20         3.61 o                         
  -4   2   7          5.71          5.16         0.44 o                         
  -3   2   7         19.11         17.48         0.77 o                         
  -2   2   7         30.05         29.53         1.04 o                         
  -1   2   7          9.38          8.46         0.43 o                         
   0   2   7        108.02        102.19         3.20 o                         
   1   2   7         26.22         26.11         1.44 o                         
   2   2   7          2.33          2.61         0.46 o                         
   3   2   7          0.92          1.09         0.62 o                         
  -5   3   7         14.43         15.45         0.97 o                         
  -4   3   7          3.39          3.92         0.44 o                         
  -3   3   7         10.49          8.78         0.53 o                         
  -2   3   7          0.00         -0.05         0.17 o                         
  -1   3   7         25.22         23.46         0.82 o                         
   0   3   7          1.47          0.92         0.71 o                         
   1   3   7          0.03          0.06         0.24 o                         
   2   3   7          4.02          3.48         0.90 o                         
  -4   4   7          1.21          1.04         0.33 o                         
  -3   4   7          0.00         -0.17         0.24 o                         
  -2   4   7          5.18          4.54         0.42 o                         
  -1   4   7          1.40          1.09         0.34 o                         
   0   4   7          0.09          0.86         0.46 o                         
   1   4   7          1.76          2.54         0.54 o                         
  -2   5   7          4.48          5.45         0.46 o                         
  -1   5   7          8.27          9.11         0.77 o                         
  -1  -8   8          0.06         -0.18         0.32 o                         
   0  -8   8         37.81         33.72         2.77 o                         
   1  -8   8          2.22          2.26         0.62 o                         
   2  -8   8          0.35          0.25         0.76 o                         
   3  -8   8          2.98          1.42         0.58 o                         
  -2  -7   8          0.70          0.50         0.31 o                         
  -1  -7   8         17.81         12.52         2.57 o                         
   0  -7   8          1.63          1.80         0.47 o                         
   1  -7   8          6.12          4.15         0.76 o                         
   2  -7   8          2.22          1.49         0.59 o                         
   3  -7   8          2.22          2.45         0.51 o                         
   4  -7   8          4.09          3.92         0.53 o                         
  -3  -6   8          0.04         -0.13         0.34 o                         
  -2  -6   8          6.88          5.42         0.61 o                         
  -1  -6   8          0.96          1.09         0.39 o                         
   0  -6   8         15.77         14.09         0.86 o                         
   1  -6   8          0.81          0.99         0.34 o                         
   2  -6   8          0.69          0.42         0.17 o                         
   3  -6   8          0.79          0.88         0.23 o                         
   4  -6   8          1.85          1.93         0.47 o                         
  -4  -5   8          0.01         -0.29         0.31 o                         
  -3  -5   8         11.11         10.06         0.95 o                         
  -2  -5   8          0.23         -0.12         0.48 o                         
  -1  -5   8          1.29          1.89         0.37 o                         
   0  -5   8          0.47          0.60         0.21 o                         
   1  -5   8          1.02          0.78         0.26 o                         
   2  -5   8          1.92          0.98         0.34 o                         
   3  -5   8          0.46          0.79         0.46 o                         
   4  -5   8          0.88          0.80         0.32 o                         
  -4  -4   8          0.22         -0.21         0.33 o                         
  -3  -4   8          2.58          2.50         0.31 o                         
  -2  -4   8          3.87          3.64         0.47 o                         
  -1  -4   8          2.68          3.08         0.50 o                         
   0  -4   8          0.84          0.60         0.20 o                         
   1  -4   8          1.48          1.45         0.26 o                         
   2  -4   8          4.47          4.66         0.49 o                         
   3  -4   8          8.07          7.93         0.49 o                         
   4  -4   8         15.32         15.52         0.85 o                         
  -5  -3   8          2.11          2.10         0.89 o                         
  -4  -3   8          6.09          5.77         0.56 o                         
  -3  -3   8          6.87          6.07         0.56 o                         
  -2  -3   8          3.08          3.51         0.51 o                         
  -1  -3   8          0.08          0.12         0.16 o                         
   0  -3   8          0.52          0.30         0.17 o                         
   1  -3   8          0.03         -0.05         0.12 o                         
   2  -3   8         37.98         40.37         1.60 o                         
   3  -3   8         16.50         17.59         0.73 o                         
   4  -3   8         21.05         21.96         1.01 o                         
  -5  -2   8          4.40          2.97         0.60 o                         
  -4  -2   8          5.38          4.82         0.52 o                         
  -3  -2   8          1.90          1.51         0.22 o                         
  -2  -2   8         21.17         23.66         1.17 o                         
  -1  -2   8         41.70         38.65         1.31 o                         
   0  -2   8          7.07          8.30         0.50 o                         
   1  -2   8         12.00         12.62         0.72 o                         
   2  -2   8         65.83         68.30         2.22 o                         
   3  -2   8          1.57          1.68         0.30 o                         
   4  -2   8          4.01          3.69         0.60 o                         
  -4  -1   8          2.93          1.66         0.47 o                         
  -3  -1   8         78.66         79.69         2.59 o                         
  -2  -1   8         11.82         10.92         0.71 o                         
  -1  -1   8          0.00         -0.12         0.12 o                         
   0  -1   8         15.80         15.65         0.70 o                         
   1  -1   8         92.25         91.39         2.13 o                         
   2  -1   8         60.67         62.34         2.60 o                         
   3  -1   8         22.40         14.78         1.46 o                         
   4  -1   8          2.67          3.06         0.60 o                         
  -4   0   8          3.19          2.03         0.64 o                         
  -3   0   8         20.88         21.62         0.79 o                         
  -2   0   8         41.85         39.58         2.29 o                         
  -1   0   8         56.10         54.17         1.70 o                         
   0   0   8         18.72         18.68         1.03 o                         
   1   0   8          2.88          2.59         0.39 o                         
   2   0   8         97.76        108.78         5.42 o                         
   3   0   8          0.07          0.37         1.05 o                         
  -4   1   8          0.22          0.40         0.28 o                         
  -3   1   8         30.84         29.32         1.14 o                         
  -2   1   8         12.31         12.54         0.71 o                         
  -1   1   8         10.33          8.28         0.49 o                         
   0   1   8        128.21        131.67         3.31 o                         
   1   1   8          0.65          0.98         0.35 o                         
   2   1   8          0.56          0.12         0.34 o                         
   3   1   8          0.51          0.22         0.37 o                         
  -5   2   8         40.74         40.21         2.11 o                         
  -4   2   8          3.82          4.01         0.92 o                         
  -3   2   8          0.09         -0.05         0.17 o                         
  -2   2   8         50.17         54.00         1.63 o                         
  -1   2   8         44.94         45.63         1.36 o                         
   0   2   8         37.96         37.80         2.81 o                         
   1   2   8          7.27          6.06         1.28 o                         
   2   2   8          0.18         -0.37         0.37 o                         
  -4   3   8          2.47          2.32         0.41 o                         
  -3   3   8          0.96          0.76         0.22 o                         
  -2   3   8          6.12          5.84         0.44 o                         
  -1   3   8          1.53          1.08         0.35 o                         
   0   3   8          0.03          0.41         0.33 o                         
   1   3   8          3.88          3.85         0.98 o                         
  -2   4   8          0.75          0.81         0.30 o                         
  -1   4   8          8.78         11.36         1.29 o                         
  -1  -7   9          0.00         -0.18         0.37 o                         
   0  -7   9         11.97         11.03         1.45 o                         
   1  -7   9          0.29         -0.25         0.25 o                         
   2  -7   9          0.05         -0.31         0.31 o                         
   3  -7   9          3.29          2.38         0.53 o                         
  -2  -6   9          4.04          4.78         1.21 o                         
  -1  -6   9          2.24          2.56         0.70 o                         
   0  -6   9          0.75          0.18         0.51 o                         
   1  -6   9          0.68          0.42         0.31 o                         
   2  -6   9         15.36         15.84         1.19 o                         
   3  -6   9          0.08         -0.05         0.24 o                         
  -3  -5   9          4.10          3.28         0.92 o                         
  -2  -5   9         10.18          9.86         1.43 o                         
  -1  -5   9         10.77         11.26         1.25 o                         
   0  -5   9          0.29          0.26         0.21 o                         
   1  -5   9          3.71          4.15         0.52 o                         
   2  -5   9          1.08          0.86         0.30 o                         
   3  -5   9          1.97          2.08         0.29 o                         
  -4  -4   9          2.26          2.74         0.41 o                         
  -3  -4   9         10.58         10.50         1.06 o                         
  -2  -4   9          2.63          2.34         0.64 o                         
  -1  -4   9          0.10          0.12         0.25 o                         
   0  -4   9         16.17         17.12         0.81 o                         
   1  -4   9          1.16          1.19         0.31 o                         
   2  -4   9          4.58          5.13         0.49 o                         
   3  -4   9         14.44         15.08         0.67 o                         
   4  -4   9         15.89         13.78         1.32 o                         
  -4  -3   9          0.69          0.77         0.32 o                         
  -3  -3   9         14.00         16.81         1.30 o                         
  -2  -3   9         10.76         11.78         0.95 o                         
  -1  -3   9         24.28         26.10         1.24 o                         
   0  -3   9          8.64          9.02         0.60 o                         
   1  -3   9         15.83         15.78         0.84 o                         
   2  -3   9         28.36         28.69         1.20 o                         
   3  -3   9         17.66         17.56         0.86 o                         
  -4  -2   9         12.33         11.55         0.75 o                         
  -3  -2   9         23.12         22.84         1.51 o                         
  -2  -2   9         13.28         14.92         1.48 o                         
  -1  -2   9          0.33          0.37         0.23 o                         
   0  -2   9          5.17          6.61         0.50 o                         
   1  -2   9          3.78          3.98         0.44 o                         
   2  -2   9          1.76          2.09         0.23 o                         
   3  -2   9          6.52          4.78         1.17 o                         
  -4  -1   9          2.77          3.67         0.55 o                         
  -3  -1   9         74.22         79.31         3.33 o                         
  -2  -1   9          7.41          6.39         0.90 o                         
  -1  -1   9          0.88          0.69         0.31 o                         
   0  -1   9         33.41         33.63         1.66 o                         
   1  -1   9         14.00         14.70         1.72 o                         
   2  -1   9          7.28          7.91         1.20 o                         
   3  -1   9          1.73          2.00         0.45 o                         
  -4   0   9          5.28          4.69         0.62 o                         
  -3   0   9         13.07         13.08         2.15 o                         
  -2   0   9         13.13         12.09         1.23 o                         
  -1   0   9          1.43          1.26         0.34 o                         
   0   0   9         65.93         64.25         2.63 o                         
   1   0   9         19.87         21.13         2.09 o                         
   2   0   9          0.59          0.19         0.48 o                         
  -4   1   9          1.11          0.94         0.47 o                         
  -3   1   9          7.86          7.02         0.60 o                         
  -2   1   9          0.20         -0.17         0.17 o                         
  -1   1   9         22.00         20.31         1.11 o                         
   0   1   9          0.59          0.18         0.53 o                         
   1   1   9          0.38         -0.43         0.43 o                         
   2   1   9          1.88          2.88         0.71 o                         
  -3   2   9          0.20          0.55         0.21 o                         
  -2   2   9          3.78          2.94         0.36 o                         
  -1   2   9          0.49          0.69         0.19 o                         
   0   2   9          0.10          0.33         0.49 o                         
  -1  -6  10          0.72          0.94         0.70 o                         
   0  -6  10          0.52          0.49         0.43 o                         
   1  -6  10          0.02         -0.17         0.31 o                         
   2  -6  10          0.45         -0.33         0.45 o                         
  -2  -5  10          0.15         -0.49         0.49 o                         
  -1  -5  10          0.00         -0.27         0.35 o                         
   0  -5  10          0.08         -0.15         0.30 o                         
   1  -5  10          0.12         -0.12         0.30 o                         
   2  -5  10         11.29         12.02         1.25 o                         
  -3  -4  10          0.31         -0.32         0.41 o                         
  -2  -4  10          6.29          7.40         1.23 o                         
  -1  -4  10          8.06          9.51         1.27 o                         
   0  -4  10          1.60          1.70         0.35 o                         
   1  -4  10          3.01          2.28         0.39 o                         
   2  -4  10         15.41         16.87         1.13 o                         
  -3  -3  10         23.48         24.49         2.43 o                         
  -2  -3  10          4.70          4.59         0.96 o                         
  -1  -3  10          0.19         -0.11         0.30 o                         
   0  -3  10          3.40          4.06         0.61 o                         
   1  -3  10         31.15         30.55         1.92 o                         
   2  -3  10         13.49         12.07         0.80 o                         
  -3  -2  10          5.05          3.74         0.74 o                         
  -2  -2  10         16.82         20.10         1.27 o                         
  -1  -2  10         13.45         13.49         1.78 o                         
   0  -2  10          1.53          3.20         1.09 o                         
   1  -2  10          1.14          0.86         0.25 o                         
   2  -2  10         39.59         47.96         3.57 o                         
  -3  -1  10         15.57         22.26         2.07 o                         
  -2  -1  10          6.48          5.84         0.76 o                         
  -1  -1  10          3.50          2.73         0.50 o                         
   0  -1  10         40.77         43.61         1.62 o                         
   1  -1  10          2.53          2.26         0.38 o                         
   2  -1  10          0.58          0.51         0.78 o                         
  -3   0  10          1.14          1.41         0.84 o                         
  -2   0  10         13.46         14.76         2.62 o                         
  -1   0  10         27.22         25.15         1.82 o                         
   0   0  10         14.57         13.29         1.44 o                         
   1   0  10          5.71          3.24         1.07 o                         
  -2   1  10          0.48          0.34         0.23 o                         
  -1   1  10          2.20          1.78         0.35 o                         
  -1  -4  11          0.51          0.76         0.57 o                         
   0  -4  11          1.26          0.45         0.46 o                         
  -1  -3  11          0.21         -0.06         0.49 o                         
   0  -3  11          9.33          9.90         0.79 o                         
  -1  -2  11          0.09          0.08         0.64 o                         
   0  -2  11         22.69         24.87         1.19 o                         
                                                                                
